# Supplementary material for: Identification, characterization, and expression profiling of the putative U-box E3 ubiquitin ligase gene family in Sorghum bicolor
Source: Front Microbiol. 2022 Sep 15;13:942302. doi: 10.3389/fmicb.2022.942302 (PMC9520534; doi:10.3389/fmicb.2022.942302)
Supplement: Supplementary file 1 [file Data_Sheet_1.ZIP › Supplementary Material/Table S1.xlsx]

## Sheet: A.1
Table S1. used genes and their login Numbers
gene name	gene ID	Chromosome	start	end
SbPUB1	SORBI_3001G226000	Sb01	21606961	21616792
SbPUB2	SORBI_3001G272900	Sb01	52754506	52755990
SbPUB3	SORBI_3001G305800	Sb01	58991748	58995101
SbPUB4	SORBI_3001G306000	Sb01	59003709	59006974
SbUFD2	SORBI_3001G306300	Sb01	62162915	62172033
SbPUB5	SORBI_3001G333100	Sb01	62300389	62308556
SbPUB6	SORBI_3001G334400	Sb01	70150749	70155949
SbPUB7	SORBI_3001G420500	Sb01	71899741	71901707
SbPUB8	SORBI_3001G441100	Sb01	72598605	72601731
SbPUB9	SORBI_3001G448700	Sb01	74000494	74004078
SbPUB10	SORBI_3001G466700	Sb02	20708312	20713727
SbPUB11	SORBI_3002G136800	Sb02	20854345	20857919
SbPUB12	SORBI_3002G137000	Sb02	57447925	57451045
SbPUB13	SORBI_3002G188700	Sb02	57860760	57862523
SbPUB14	SORBI_3002G192101	Sb02	58593486	58602167
SbPUB15	SORBI_3002G196800	Sb02	66883033	66891707
SbPUB16	SORBI_3002G290500	Sb03	709579	717183
SbPUB17	SORBI_3003G008100	Sb03	66235870	66239678
SbPUB18	SORBI_3003G339500	Sb03	68325094	68326611
SbPUB19	SORBI_3003G367000	Sb03	69362960	69366951
SbPUB20	SORBI_3003G379800	Sb03	70246609	70251164
SbPUB21	SORBI_3003G391300	Sb04	7929697	7934215
SbPUB22	SORBI_3004G093100	Sb04	9697392	9699581
SbPUB23	SORBI_3004G103000	Sb04	45719715	45724433
SbPUB24	SORBI_3004G146800	Sb04	46354343	46359187
SbPUB25	SORBI_3004G147600	Sb04	46930572	46935381
SbPUB26	SORBI_3004G149466	Sb04	52003635	52005512
SbPUB27	SORBI_3004G169200	Sb04	52042173	52045045
SbPUB28	SORBI_3004G169300	Sb04	52146188	52147549
SbPUB29	SORBI_3004G169900	Sb04	52422097	52423320
SbPUB30	SORBI_3004G171700	Sb04	59301645	59303033
SbPUB31	SORBI_3004G245100	Sb04	59600610	59606637
SbPUB32	SORBI_3004G249100	Sb04	59895818	59901343
SbPUB33	SORBI_3004G253100	Sb04	61158823	61164858
SbPUB34	SORBI_3004G267300	Sb04	61914064	61915353
SbPUB35	SORBI_3004G275800	Sb04	63031840	63038340
SbPUB36	SORBI_3004G288900	Sb04	63040890	63045569
SbPUB37	SORBI_3004G289000	Sb04	67964339	67968893
SbPUB38	SORBI_3004G350900	Sb04	68530605	68533824
SbPUB39	SORBI_3004G358700	Sb06	29537324	29539918
SbPUB40	SORBI_3006G042500	Sb06	43206592	43207420
SbPUB41	SORBI_3006G075400	Sb06	43950060	43951792
SbPUB42	SORBI_3006G075801	Sb06	44041315	44043956
SbPUB43	SORBI_3006G086400	Sb06	45581596	45584458
SbPUB44	SORBI_3006G086700	Sb06	45602508	45607149
SbPUB45	SORBI_3006G127800	Sb06	49275639	49280945
SbPUB46	SORBI_3006G192400	Sb06	54626363	54631210
SbPUB47	SORBI_3006G196400	Sb06	54919919	54921554
SbPUB48	SORBI_3006G274933	Sb06	60616840	60619003
SbPUB49	SORBI_3007G011400	Sb07	1025117	1032828
SbCHIP1	SORBI_3007G014900	Sb07	1299601	1304286
SbPUB50	SORBI_3007G034600	Sb07	3027546	3028613
SbPUB51	SORBI_3007G126300	Sb07	53898592	53901103
SbPUB52	SORBI_3007G130100	Sb07	54683055	54685169
SbPUB53	SORBI_3007G226500	Sb07	65359657	65361668
SbPUB54	SORBI_3008G044300	Sb08	4362514	4363878
SbPUB55	SORBI_3008G089100	Sb08	31663361	31667580
SbPUB56	SORBI_3008G136200	Sb08	56500309	56502578
SbCHIP2	SORBI_3009G002800	Sb09	224225	227090
SbPUB57	SORBI_3009G153200	Sb09	50944346	50947868
SbPUB58	SORBI_3009G173300	Sb09	52836152	52838191
SbPUB59	SORBI_3010G000900	Sb10	83990	86626
SbPUB60	SORBI_3010G030300	Sb10	2467287	2473282
SbPUB61	SORBI_3010G050700	Sb10	3919877	3924808
SbPUB62	SORBI_3010G102000	Sb10	9458742	9460121
SbPUB63	SORBI_3010G140500	Sb10	27155811	27185775
SbPUB64	SORBI_3010G174500	Sb10	51011401	51016873
SbPUB65	SORBI_3010G274100	Sb10	60713126	60717604
AtUFD2	AT5G15400.1	At05	4997764	5002907
AtPUB2	AT5G67340.1	At05	26864996	26867450
AtPUB3	AT3G54790.1	At03	20281830	20284363
AtPUB4	AT2G23140.1	At02	9845696	9849105
AtPUB5	AT4G36550.1	At04	17245400	17247926
AtPUB6	AT1G24330.1	At01	8631779	8634835
AtPUB7	AT1G67530.1	At01	25308229	25311081
AtPUB8	AT4G21350.1	At04	11356143	11357267
AtPUB9	AT3G07360.1	At03	2354884	2356613
AtPUB10	AT1G71020.1	At01	26790825	26793105
AtPUB11	AT1G23030.1	At01	8156745	8158842
AtPUB12	AT2G28830.1	At02	12368388	12370388
AtPUB13	AT3G46510.1	At03	17124106	17126539
AtPUB14	AT3G54850.1	At03	20321524	20323848
AtPUB15	AT5G42340.1	At05	16928086	16930367
AtPUB16	AT5G01830.1	At05	320983	323007
AtPUB17	AT1G29340.1	At01	10264412	10266601
AtPUB18	AT1G10560.1	At01	3484613	3486706
AtPUB19	AT1G60190.1	At01	22198403	22200463
AtPUB20	AT1G66160.1	At01	24637218	24638513
AtPUB21	AT5G37490.1	At05	14887744	14889051
AtPUB22	AT3G52450.1	At03	19440943	19442250
AtPUB23	AT2G35930.1	At02	15083101	15084336
AtPUB24	AT3G11840.1	At03	3736578	3738208
AtPUB25	AT3G19380.1	At03	6714602	6715867
AtPUB26	AT1G49780.1	At01	18429024	18430289
AtPUB27	AT5G64660.1	At05	25842119	25843381
AtPUB28	AT5G09800.1	At05	3043123	3044352
AtPUB29	AT3G18710.1	At03	6434234	6435481
AtPUB30	AT3G49810.1	At03	18474936	18476282
AtPUB31	AT5G65920.1	At05	26364323	26365657
AtPUB32	AT3G49060.1	At03	18187386	18191878
AtPUB33	AT2G45910.1	At02	18894520	18898212
AtPUB34	AT2G19410.1	At02	8404901	8409012
AtPUB35	AT4G25160.1	At04	12903360	12906669
AtPUB36	AT3G61390.2	At03	22716418	22718270
AtPUB37	AT2G45920.1	At02	18899363	18901097
AtPUB38	AT5G65200.1	At05	26048173	26049843
AtPUB39	AT3G47820.1	At03	17644368	17645963
AtPUB40	AT5G40140.1	At05	16057347	16058999
AtPUB41	AT5G62560.1	At05	25110073	25111752
AtPUB42	AT1G68940.3	At01	25921453	25925374
AtPUB43	AT1G76390.1	At01	28655914	28658531
AtPUB44	AT1G20780.1	At01	7217812	7220609
AtPUB45	AT1G27910.1	At01	9720962	9723975
AtPUB46	AT5G18320.1	At05	6064431	6066186
AtPUB47	AT5G18330.1	At05	6068474	6070042
AtPUB48	AT5G18340.1	At05	6070640	6072198
AtPUB49	AT5G67530.1	At05	26941260	26943878
AtPUB50	AT5G65500.1	At05	26181093	26183997
AtPUB51	AT5G61560.1	At05	24753476	24756506
AtPUB52	AT5G61550.2	At05	24748325	24751805
AtPUB53	AT5G51270.1	At05	20835137	20838262
AtPUB54	AT1G01680.1	At01	246411	248329
AtPUB55	AT1G01660.1	At01	240057	242608
AtPUB56	AT1G01670.1	At01	242943	245163
AtPUB57	AT1G56030.1	At01	20957098	20958550
AtPUB58	AT1G56040.1	At01	20960356	20961870
AtPUB59	AT1G04510.1	At01	1226749	1230592
AtPUB60	AT2G33340.1	At02	14126584	14131000
AtCHIP	AT3G07370.1	At03	2358323	2360301
