# Supplementary material for: Identification, characterization, and expression profiling of the putative U-box E3 ubiquitin ligase gene family in Sorghum bicolor
Source: Front Microbiol. 2022 Sep 15;13:942302. doi: 10.3389/fmicb.2022.942302 (PMC9520534; doi:10.3389/fmicb.2022.942302)
Supplement: Supplementary file 1 [file Data_Sheet_1.ZIP › Supplementary Material/Table S3.xlsx]

## Sheet: C.1
Table S3A. Collinear block identification of sorghum and arabidopsis U-box genes
gene 1	chr	start	end	gene 2	chr	start	end
AtPUB60	At02	14126584	14131000	SbPUB1	Sb01	21606961	21616792
AtPUB12	At02	12368388	12370388	SbPUB6	Sb01	70150749	70155949
AtPUB49	At05	26941260	26943878	SbPUB9	Sb01	74000494	74004078
AtUFD2	At05	4997764	5002907	SbUFD2	Sb01	62162915	62172033
AtPUB7	At01	25308229	25311081	SbPUB20	Sb03	70246609	70251164
AtPUB23	At02	15083101	15084336	SbPUB18	Sb03	68325094	68326611
AtPUB22	At03	19440943	19442250	SbPUB18	Sb03	68325094	68326611
AtPUB16	At05	320983	323007	SbPUB17	Sb03	66235870	66239678
AtPUB23	At02	15083101	15084336	SbPUB26	Sb04	52003635	52005512
AtPUB24	At03	3736578	3738208	SbPUB26	Sb04	52003635	52005512
AtPUB22	At03	19440943	19442250	SbPUB26	Sb04	52003635	52005512
AtPUB23	At02	15083101	15084336	SbPUB41	Sb06	43950060	43951792
AtPUB22	At03	19440943	19442250	SbPUB41	Sb06	43950060	43951792
AtPUB16	At05	320983	323007	SbPUB58	Sb09	52836152	52838191

## Sheet: C.2
Table S3B. Collinear block identification of sorghum and rice U-box genes
gene 1	chr	start	end	gene 2	chr	start	end
Os01g0823900	Os01	35185594	35188003	SbPUB17	Sb03	66235870	66239678
Os01g0865700	Os01	37464074	37465567	SbPUB18	Sb03	68325094	68326611
Os01g0884400	Os01	38409242	38413057	SbPUB19	Sb03	69362960	69366951
Os01g0901000	Os01	39222279	39226573	SbPUB20	Sb03	70246609	70251164
Os01g0229700	Os01	7177355	7182348	SbPUB16	Sb03	709579	717183
Os01g0865700	Os01	37464074	37465567	SbPUB41	Sb06	43950060	43951792
Os01g0865700	Os01	37464074	37465567	SbPUB48	Sb06	60616840	60619003
Os01g0823900	Os01	35185594	35188003	SbPUB58	Sb09	52836152	52838191
Os12g0161100	Os12	3068752	3070072	SbPUB26	Sb04	52003635	52005512
Os12g0161100	Os12	3068752	3070072	SbPUB41	Sb06	43950060	43951792
Os12g0161100	Os12	3068752	3070072	SbPUB48	Sb06	60616840	60619003
Os12g0161100	Os12	3068752	3070072	SbPUB54	Sb08	4362514	4363878
Os03g0232600	Os03	7029174	7031611	SbPUB8	Sb01	72598605	72601731
Os03g0240600	Os03	7440402	7442007	SbPUB7	Sb01	71899741	71901707
Os03g0275900	Os03	9329407	9335088	SbPUB6	Sb01	70150749	70155949
Os03g0424000	Os03	17686492	17688255	SbPUB5	Sb01	62300389	62308556
Os03g0427900	Os03	17884893	17891905	SbUFD2	Sb01	62162915	62172033
Os03g0201100	Os03	5297336	5301348	SbPUB9	Sb01	74000494	74004078
Os03g0240600	Os03	7440402	7442007	SbPUB2	Sb01	52754506	52755990
Os02g0234300	Os02	7613261	7615346	SbPUB22	Sb04	9697392	9699581
Os02g0488600	Os02	16981502	16985338	SbPUB23	Sb04	45719715	45724433
Os02g0490000	Os02	17085385	17088925	SbPUB24	Sb04	46354343	46359187
Os02g0495400	Os02	17406212	17411120	SbPUB25	Sb04	46930572	46935381
Os02g0539200	Os02	19981534	19983176	SbPUB26	Sb04	52003635	52005512
Os02g0540700	Os02	20082159	20083676	SbPUB28	Sb04	52146188	52147549
Os02g0548700	Os02	20588289	20589687	SbPUB29	Sb04	52422097	52423320
Os02g0822900	Os02	35334956	35340821	SbPUB37	Sb04	67964339	67968893
Os02g0690600	Os02	28352052	28353541	SbPUB34	Sb04	61914064	61915353
Os02g0705600	Os02	29135548	29141632	SbPUB33	Sb04	61158823	61164858
Os02g0732200	Os02	30518062	30522415	SbPUB31	Sb04	59600610	59606637
Os02g0738200	Os02	30805988	30807610	SbPUB30	Sb04	59301645	59303033
Os02g0539200	Os02	19981534	19983176	SbPUB41	Sb06	43950060	43951792
Os02g0540700	Os02	20082159	20083676	SbPUB42	Sb06	44041315	44043956
Os02g0690600	Os02	28352052	28353541	SbPUB47	Sb06	54919919	54921554
Os02g0218600	Os02	6621779	6623047	SbPUB64	Sb10	51011401	51016873
Os02g0738200	Os02	30805988	30807610	SbPUB62	Sb10	9458742	9460121
Os02g0705600	Os02	29135548	29141632	SbPUB63	Sb10	27155811	27185775
Os10g0466300	Os10	17203587	17210619	SbPUB1	Sb01	21606961	21616792
Os09g0378700	Os09	12746529	12748883	SbPUB12	Sb02	57447925	57451045
Os09g0386200	Os09	13164154	13166287	SbPUB13	Sb02	57860760	57862523
Os09g0378700	Os09	12746529	12748883	SbPUB51	Sb07	53898592	53901103
Os09g0386200	Os09	13164154	13166287	SbPUB52	Sb07	54683055	54685169
Os08g0415600	Os08	19875348	19881382	SbPUB12	Sb02	57447925	57451045
Os08g0421850	Os08	20195730	20197487	SbPUB13	Sb02	57860760	57862523
Os08g0415600	Os08	19875348	19881382	SbPUB51	Sb07	53898592	53901103
Os08g0421850	Os08	20195730	20197487	SbPUB52	Sb07	54683055	54685169
Os08g0110500	Os08	551574	556921	SbPUB49	Sb07	1025117	1032828
Os08g0113300	Os08	715643	720168	SbCHIP1	Sb07	1299601	1304286
Os05g0476700	Os05	23463142	23465536	SbPUB17	Sb03	66235870	66239678
Os05g0439400	Os05	21525171	21526731	SbPUB42	Sb06	44041315	44043956
Os05g0439400	Os05	21525171	21526731	SbPUB57	Sb09	50944346	50947868
Os05g0476700	Os05	23463142	23465536	SbPUB58	Sb09	52836152	52838191
Os05g0104900	Os05	263744	266323	SbCHIP2	Sb09	224225	227090
Os04g0418500	Os04	20690867	20692518	SbPUB28	Sb04	52146188	52147549
Os04g0589700	Os04	29809222	29810808	SbPUB34	Sb04	61914064	61915353
Os04g0418500	Os04	20690867	20692518	SbPUB42	Sb06	44041315	44043956
Os04g0437300	Os04	21745662	21747557	SbPUB43	Sb06	45581596	45584458
Os04g0589700	Os04	29809222	29810808	SbPUB47	Sb06	54919919	54921554
Os04g0686000	Os04	35054571	35056161	SbPUB48	Sb06	60616840	60619003
Os04g0489800	Os04	24471709	24479383	SbPUB45	Sb06	49275639	49280945
Os06g0248500	Os06	7709145	7710744	SbPUB30	Sb04	59301645	59303033
Os06g0574200	Os06	22271338	22275542	SbPUB64	Sb10	51011401	51016873
Os06g0102700	Os06	185697	188136	SbPUB59	Sb10	83990	86626
Os06g0140800	Os06	2140055	2146616	SbPUB60	Sb10	2467287	2473282
Os06g0248500	Os06	7709145	7710744	SbPUB62	Sb10	9458742	9460121
Os06g0480000	Os06	16264256	16270836	SbPUB63	Sb10	27155811	27185775

## Sheet: C.3
Table S3C. Collinear block identification of sorghum and maize U-box genes
gene 1	chr	start	end	gene 2	chr	start	end
Zm00001d020332	Zm07	107145738	107147834	SbPUB12	Sb02	57447925	57451045
Zm00001d020358	Zm07	108893865	108895550	SbPUB13	Sb02	57860760	57862523
Zm00001d020332	Zm07	107145738	107147834	SbPUB51	Sb07	53898592	53901103
Zm00001d020358	Zm07	108893865	108895550	SbPUB52	Sb07	54683055	54685169
Zm00001d012494	Zm08	175457337	175459328	SbPUB17	Sb03	66235870	66239678
Zm00001d012146	Zm08	168883542	168888003	SbPUB20	Sb03	70246609	70251164
Zm00001d012494	Zm08	175457337	175459328	SbPUB58	Sb09	52836152	52838191
Zm00001d014078	Zm05	31710721	31721035	SbPUB1	Sb01	21606961	21616792
Zm00001d016501	Zm05	165008348	165012519	SbPUB23	Sb04	45719715	45724433
Zm00001d016511	Zm05	165445882	165449664	SbPUB25	Sb04	46930572	46935381
Zm00001d016764	Zm05	175226979	175228235	SbPUB29	Sb04	52422097	52423320
Zm00001d016719	Zm05	174012992	174014281	SbPUB28	Sb04	52146188	52147549
Zm00001d017976	Zm05	211152775	211154133	SbPUB30	Sb04	59301645	59303033
Zm00001d017780	Zm05	206546323	206552404	SbPUB33	Sb04	61158823	61164858
Zm00001d017671	Zm05	203614656	203615933	SbPUB34	Sb04	61914064	61915353
Zm00001d016225	Zm05	151044249	151046438	SbPUB22	Sb04	9697392	9699581
Zm00001d016730	Zm05	174398003	174399313	SbPUB26	Sb04	52003635	52005512
Zm00001d016719	Zm05	174012992	174014281	SbPUB28	Sb04	52146188	52147549
Zm00001d017671	Zm05	203614656	203615933	SbPUB47	Sb06	54919919	54921554
Zm00001d016730	Zm05	174398003	174399313	SbPUB41	Sb06	43950060	43951792
Zm00001d016719	Zm05	174012992	174014281	SbPUB42	Sb06	44041315	44043956
Zm00001d017976	Zm05	211152775	211154133	SbPUB62	Sb10	9458742	9460121
Zm00001d038471	Zm06	157965104	157967206	SbPUB17	Sb03	66235870	66239678
Zm00001d035040	Zm06	2922110	2930058	SbPUB49	Sb07	1025117	1032828
Zm00001d035066	Zm06	3697990	3701900	SbCHIP1	Sb07	1299601	1304286
Zm00001d038471	Zm06	157965104	157967206	SbPUB58	Sb09	52836152	52838191
Zm00001d038280	Zm06	153171029	153172387	SbPUB57	Sb09	50944346	50947868
Zm00001d035751	Zm06	45350374	45356168	SbCHIP2	Sb09	224225	227090
Zm00001d047803	Zm09	142178029	142178460	SbPUB6	Sb01	70150749	70155949
Zm00001d048008	Zm09	147881953	147883344	SbPUB8	Sb01	72598605	72601731
Zm00001d047306	Zm09	126193280	126203867	SbUFD2	Sb01	62162915	62172033
Zm00001d045975	Zm09	51158495	51161164	SbPUB33	Sb04	61158823	61164858
Zm00001d044734	Zm09	742710	744038	SbPUB30	Sb04	59301645	59303033
Zm00001d046364	Zm09	84217900	84227494	SbPUB64	Sb10	51011401	51016873
Zm00001d045632	Zm09	29535058	29540801	SbPUB59	Sb10	83990	86626
Zm00001d045397	Zm09	20623494	20630674	SbPUB60	Sb10	2467287	2473282
Zm00001d044734	Zm09	742710	744038	SbPUB62	Sb10	9458742	9460121
Zm00001d025379	Zm10	116471862	116473196	SbPUB28	Sb04	52146188	52147549
Zm00001d026040	Zm10	136648713	136650056	SbPUB34	Sb04	61914064	61915353
Zm00001d025379	Zm10	116471862	116473196	SbPUB42	Sb06	44041315	44043956
Zm00001d025727	Zm10	127668399	127670693	SbPUB45	Sb06	49275639	49280945
Zm00001d025161	Zm10	107028162	107030458	SbPUB39	Sb06	29537324	29539918
Zm00001d026040	Zm10	136648713	136650056	SbPUB47	Sb06	54919919	54921554
Zm00001d024672	Zm10	83125173	83126249	SbPUB50	Sb07	3027546	3028613
Zm00001d023480	Zm10	6935822	6940532	SbPUB54	Sb08	4362514	4363878
Zm00001d039302	Zm03	1384839	1391865	SbPUB16	Sb03	709579	717183
Zm00001d043043	Zm03	187244354	187246345	SbPUB17	Sb03	66235870	66239678
Zm00001d042738	Zm03	178550428	178559208	SbPUB18	Sb03	68325094	68326611
Zm00001d042608	Zm03	173419423	173423333	SbPUB19	Sb03	69362960	69366951
Zm00001d042480	Zm03	169055290	169060012	SbPUB20	Sb03	70246609	70251164
Zm00001d042480	Zm03	169055290	169060012	SbPUB45	Sb06	49275639	49280945
Zm00001d042738	Zm03	178550428	178559208	SbPUB48	Sb06	60616840	60619003
Zm00001d042738	Zm03	178550428	178559208	SbPUB41	Sb06	43950060	43951792
Zm00001d041098	Zm03	97280292	97285444	SbPUB55	Sb08	31663361	31667580
Zm00001d043043	Zm03	187244354	187246345	SbPUB58	Sb09	52836152	52838191
Zm00001d050308	Zm04	80306469	80308553	SbPUB12	Sb02	57447925	57451045
Zm00001d050689	Zm04	115493076	115494365	SbPUB28	Sb04	52146188	52147549
Zm00001d050712	Zm04	117596722	117597951	SbPUB29	Sb04	52422097	52423320
Zm00001d053544	Zm04	233597108	233599306	SbPUB22	Sb04	9697392	9699581
Zm00001d051875	Zm04	173015130	173019365	SbPUB37	Sb04	67964339	67968893
Zm00001d050308	Zm04	80306469	80308553	SbPUB51	Sb07	53898592	53901103
Zm00001d049708	Zm04	40976511	40983687	SbPUB49	Sb07	1025117	1032828
Zm00001d053587	Zm04	235506533	235510751	SbPUB64	Sb10	51011401	51016873
Zm00001d028109	Zm01	23110479	23113977	SbPUB9	Sb01	74000494	74004078
Zm00001d029561	Zm01	76215206	76224267	SbUFD2	Sb01	62162915	62172033
Zm00001d028623	Zm01	41163185	41168227	SbPUB6	Sb01	70150749	70155949
Zm00001d028374	Zm01	32502433	32503776	SbPUB7	Sb01	71899741	71901707
Zm00001d028294	Zm01	29450944	29452323	SbPUB8	Sb01	72598605	72601731
Zm00001d030251	Zm01	116811699	116813033	SbPUB2	Sb01	52754506	52755990
Zm00001d030251	Zm01	116811699	116813033	SbPUB7	Sb01	71899741	71901707
Zm00001d032763	Zm01	237624499	237636011	SbPUB1	Sb01	21606961	21616792
Zm00001d028374	Zm01	32502433	32503776	SbPUB2	Sb01	52754506	52755990
Zm00001d032264	Zm01	219659820	219661541	SbPUB13	Sb02	57860760	57862523
Zm00001d032264	Zm01	219659820	219661541	SbPUB52	Sb07	54683055	54685169
Zm00001d005699	Zm02	183810719	183812320	SbPUB13	Sb02	57860760	57862523
Zm00001d002498	Zm02	14080929	14082176	SbPUB34	Sb04	61914064	61915353
Zm00001d003745	Zm02	57301190	57302536	SbPUB26	Sb04	52003635	52005512
Zm00001d003745	Zm02	57301190	57302536	SbPUB41	Sb06	43950060	43951792
Zm00001d003624	Zm02	50750672	50751874	SbPUB43	Sb06	45581596	45584458
Zm00001d003229	Zm02	36851196	36855150	SbPUB45	Sb06	49275639	49280945
Zm00001d002498	Zm02	14080929	14082176	SbPUB47	Sb06	54919919	54921554
Zm00001d005699	Zm02	183810719	183812320	SbPUB52	Sb07	54683055	54685169
