# Supplementary material for: Identification, characterization, and expression profiling of the putative U-box E3 ubiquitin ligase gene family in Sorghum bicolor
Source: Front Microbiol. 2022 Sep 15;13:942302. doi: 10.3389/fmicb.2022.942302 (PMC9520534; doi:10.3389/fmicb.2022.942302)
Supplement: Supplementary file 1 [file Data_Sheet_1.ZIP › Supplementary Material/Table S4.xlsx]

## Sheet: D.1
					Table S4. GO functional annotation of sorghum U-box protein
					Description	p. adjust	Number	Ratio	GO term
					protein modification by small protein conjugation or removal	2.45e-132	62	0.91	GO:0070647
					protein modification by small protein conjugation	2.45e-132	62	0.91	GO:0032446
					protein ubiquitination	2.45e-132	62	0.91	GO:0016567
					post-translational protein modification	6.53e-60	62	0.91	GO:0043687
					protein modification process	4.15e-58	62	0.91	GO:0006464
					macromolecule modification	2.63e-57	62	0.91	GO:0043412
					cellular protein metabolic process	3.98e-50	63	0.93	GO:0044267
					protein metabolic process	4.08e-45	63	0.93	GO:0019538
					cellular macromolecule metabolic process	6.71e-35	63	0.93	GO:0044260
					macromolecule metabolic process	1.05e-31	63	0.93	GO:0043170
					cellular metabolic process	6.82e-29	63	0.93	GO:0044237
					primary metabolic process	6.94e-25	63	0.93	GO:0044238
					cellular process	3.53e-22	63	0.93	GO:0009987
					metabolic process	1.02e-15	63	0.93	GO:0008152
					protein amino acid phosphorylation	0.00112	14	0.21	GO:0006468
					phosphorylation	0.00179667	14	0.21	GO:0016310
					phosphate metabolic process	0.00229687	14	0.21	GO:0006796
					phosphorus metabolic process	0.00229687	14	0.21	GO:0006793
					response to stress	0.0185405	6	0.09	GO:0006950
					response to stimulus	0.0477105	6	0.09	GO:0050896
					small conjugating protein ligase activity	2.84e-132	62	0.91	GO:0019787
					ubiquitin-protein ligase activity	2.84e-132	62	0.91	GO:0004842
					acid-amino acid ligase activity	9.8e-117	62	0.91	GO:0016881
					ligase activity, forming carbon-nitrogen bonds	9.19e-111	62	0.91	GO:0016879
					ligase activity	1.52e-102	62	0.91	GO:0016874
					catalytic activity	1.45e-16	63	0.93	GO:0003824
					protein kinase activity	0.00119965	14	0.21	GO:0004672
					kinase activity	0.00273823	14	0.21	GO:0016301
					phosphotransferase activity, alcohol group as acceptor	0.00267273	14	0.21	GO:0016773
					protein binding	0.0035	22	0.32	GO:0005515
					transferase activity, transferring phosphorus-containing groups	0.00925556	14	0.21	GO:0016772
					ATP binding	0.0565385	14	0.21	GO:0005524
					adenyl ribonucleotide binding	0.147	14	0.21	GO:0032559
					purine nucleoside binding	0.182326	14	0.21	GO:0001883
					nucleoside binding	0.182326	14	0.21	GO:0001882
					adenyl nucleotide binding	0.182326	14	0.21	GO:0030554
					purine ribonucleotide binding	0.206889	14	0.21	GO:0032555
					ribonucleotide binding	0.206889	14	0.21	GO:0032553
					binding	0.78	35	0.51	GO:0005488
					nucleotide binding	0.316458	14	0.21	GO:0000166
					transferase activity	0.312766	14	0.21	GO:0016740
					purine nucleotide binding	2.66e-13	14	0.21	GO:0017076
					ubiquitin ligase complex	6.75e-131	62	0.91	GO:0000151
					protein complex	3.68e-85	62	0.91	GO:0043234
					macromolecular complex	3.03e-72	62	0.91	GO:0032991
					intracellular part	2.68e-53	62	0.91	GO:0044424
					intracellular	4.32e-49	62	0.91	GO:0005622
					cell	3.03e-33	62	0.91	GO:0005623
					cell part	3.03e-33	62	0.91	GO:0044464
