# Supplementary material for: Identification, characterization, and expression profiling of the putative U-box E3 ubiquitin ligase gene family in Sorghum bicolor
Source: Front Microbiol. 2022 Sep 15;13:942302. doi: 10.3389/fmicb.2022.942302 (PMC9520534; doi:10.3389/fmicb.2022.942302)
Supplement: Supplementary file 1 [file Data_Sheet_1.ZIP › Supplementary Material/Table S5.xlsx]

## Sheet: E.1
Table S5A. Tissue Expression Data in RNA-seq
	SbCHIP1	SbCHIP2	SbPUB1	SbPUB10	SbPUB11	SbPUB12	SbPUB13	SbPUB14	SbPUB15	SbPUB16	SbPUB17	SbPUB18	SbPUB19	SbPUB2	SbPUB20	SbPUB21	SbPUB22	SbPUB23	SbPUB24	SbPUB25	SbPUB26	SbPUB27	SbPUB28	SbPUB29	SbPUB3	SbPUB30	SbPUB31	SbPUB32	SbPUB33	SbPUB34	SbPUB35	SbPUB36	SbPUB37	SbPUB38	SbPUB39	SbPUB4	SbPUB40	SbPUB41	SbPUB42	SbPUB43	SbPUB44	SbPUB45	SbPUB46	SbPUB47	SbPUB48	SbPUB49	SbPUB5	SbPUB50	SbPUB51
Embryos	7.087	3.803	87.73	1.038	5.929	0.797	0.203	7.7	0.477	0	1.585	0	7.322	0	13.652	1.196	5.283	20.635	0.692	0.692	0	0.222	3.889	16.007	0.519	0.041	0	8.269	3.918	0	1.518	0.202	0.349	0.236	0	0.29	24.101	0	3.889	0.033	2.614	0	0.024	0	0.048	14.238	4.727	3.663	0.797
Floral_Meristem1	6.585	7.256	101.021	1.127	1.449	0.11	1.253	7.726	1.23	0	4.924	0.058	15.901	0	28.8	3.09	4.293	15.289	0.956	0.956	0.057	0.078	3.382	12.022	0.201	0.086	0	13.425	12.219	0	4.937	0.127	1.923	0.848	0	0.962	16.606	0	3.382	0.281	7.927	0.021	0.324	0	0.034	28.223	9.523	7.81	0.11
Floral_Meristem2	6.479	8.845	102.447	1.249	1.147	0.111	0.949	8.144	1.095	0	5.035	0.064	13.77	0	28.822	3.051	4.789	15.552	0.795	0.795	0	0	3.118	13.323	0.132	0.187	0	13.766	11.719	0	4.829	0.154	2.381	1.21	0	1.299	17.192	0	3.118	0.153	6.689	0.046	0.408	0	0.037	26.608	9.274	8.326	0.111
Flowers1	12.711	8.667	57.283	0.517	5.438	1.431	0.236	4.898	0.443	0.408	1.877	0	8.192	0	16.454	2.361	12.868	29.374	0.186	0.186	0.281	0	1.407	1.948	2.211	0.851	0	10.312	22.178	0	2.352	0.117	0.203	2.384	0	3.633	7.244	0	1.407	0.232	3.442	23.757	0.338	0	0	15.683	5.951	1.934	1.431
Flowers2	13.4	8.05	38.713	0.653	2.801	3.218	0.954	5.379	0.108	1.219	5.053	1.616	4.465	0.168	14.861	2.092	11.718	37.144	0.135	0.135	0.41	0.564	4.226	5.442	3.272	1.758	0	8.639	14.304	0.215	2.342	0.313	1.034	5.79	0	2.733	6.443	0	4.226	0.875	3.511	27.368	0.308	0.049	0.041	12.172	4.525	8.458	3.218
Flowers3	12.166	8.566	37.763	0.74	3.348	2.957	0.919	4.445	0.096	1.252	4.861	0.753	5.032	0.15	14.729	1.927	12.044	34.971	0.181	0.181	0.305	0.419	3.937	4.314	3.213	1.876	0	8.379	14.738	0.192	1.835	0.076	0.923	4.581	0.028	2.616	6.256	0	3.937	1.158	3.042	25.499	0.458	0.088	0	12.169	4.644	7.464	2.957
Flowers4	13.732	9.786	46.686	0.998	3.221	2.225	0.638	5.109	0.146	0.832	3.236	0.444	5.575	0	16.538	2.651	11.477	35.352	0.224	0.224	0.432	0.254	2.918	3.419	2.911	1.152	0	9.404	15.147	0.097	2.321	0.283	0.667	3.491	0	3.349	7.305	0	2.918	0.994	3.2	27.563	0.259	0.089	0.037	12.88	4.649	5.516	2.225
Vegetative_Meristem1	6.945	8.359	95.512	1.013	1.343	0.081	0.97	7.852	0.648	0	3.593	0.185	11.226	0	31.628	3.241	3.593	13.895	0.632	0.632	0	0	1.362	8.592	0.086	0.151	0	10.235	4.64	0	4.256	0.025	2.114	0.989	0	0.676	18.087	0	1.362	0.346	6.166	0.045	0.144	0	0	24.698	8.225	6.178	0.081
Vegetative_Meristem2	7.246	8.263	100.658	1.304	1.611	0	0.707	8.095	0.931	0	2.824	0.289	9.12	0	30.557	3.2	4.409	13.248	0.761	0.761	0	0	1.587	7.462	0.121	0.114	0	11.08	5.135	0	4.259	0.047	2.088	0.88	0	0.462	18.867	0	1.587	0.302	7.294	0.021	0.203	0	0	25.429	8.206	5.419	0
H2O_Root1	12.247	5.669	69.959	0.454	6.748	0.092	0.043	3.148	1.704	1.842	7.069	0.715	11.735	0.888	31.737	0.114	12.882	36.789	0.076	0.076	0	0.159	0.702	3.209	16.695	1.558	0	26.726	15.394	0.365	2.937	3.633	6.175	10.057	0.107	5.587	17.289	2.349	0.702	0.287	18.513	0	0.232	9.424	4.366	16.985	1.282	8.284	0.092
H2O_Root2	10.635	5.034	74.036	0.502	7.159	0.117	0.027	3.632	2.187	2.102	7.016	0.601	12.553	0.72	32.936	0.193	14.655	32.013	0.064	0.064	0.195	0.067	0.798	3.664	11.632	1.524	0	22.504	14.226	0.307	2.689	2.596	4.598	7.192	0	6	20.077	2.508	0.798	0.322	18.922	0	0.234	6.826	3.48	18.386	1.458	5.897	0.117
H2O_Root3	10.338	4.797	70.447	0.611	7.925	0.24	0.412	3.088	1.733	2.579	13.262	2.722	9.836	1.264	26.498	0.152	10.993	25.292	0.203	0.203	0.092	0.275	1.735	9.743	14.67	3.167	0	23.523	11.104	1.213	1.698	3.126	10.575	15.146	0.028	4.957	17.998	2.784	1.735	0.788	24.105	0	0.24	13.512	9.157	14.521	1.048	16.846	0.24
H2O_Root4	10.514	4.945	64.139	0.482	7.811	0.16	0.645	2.978	1.694	2.634	14.946	4.155	9.031	2.241	29.97	0.078	12.045	26.804	0.087	0.087	0.105	0.108	2.171	10.382	15.537	3.149	0	23.204	11.544	1.034	1.952	3.546	11.378	16.634	0.024	5.275	15.845	2.824	2.171	0.802	23.869	0	0.331	14.361	8.681	14.984	1.083	19.413	0.16
H2O_Root5	8.621	4.298	53.657	0.514	6.767	0.22	0.862	2.764	1.239	2.554	19.184	2.874	10.282	3.02	31.881	0.091	10.514	28.846	0.061	0.061	0.202	0.215	2.658	12.767	13.438	5.508	0.04	27.72	9.975	1.768	2.244	3.766	11.707	20.49	0.017	3.566	15.898	4.015	2.658	0.881	22.118	0	0.397	14.974	11.662	12.711	1.132	22.198	0.22
H2O_Shoot1	8.791	6.076	30.479	0.311	3.769	0	0.441	2.285	0.133	2.758	6.383	0	0.841	0	8.071	0.111	8.828	26.27	0.074	0.074	0	0.039	2.434	1.561	2.215	0.028	0	12.93	9.272	0	0.707	1.009	4.688	3.473	0	2.109	4.494	0	2.434	0.116	1.841	0.021	0.017	0	0	7.738	1.279	3.41	0
H2O_Shoot2	8.047	3.96	38.603	0.514	2.41	0.026	0.537	2.4	0.115	1.728	4.048	0.24	1.283	0.048	8.159	0.202	12.671	29.103	0.058	0.058	0.029	0.1	1.483	1.931	2.577	0.235	0	11.368	7.161	0.184	1.315	0.543	3.337	4.257	0	1.265	8.47	0	1.483	0.505	1.681	0	0.035	0	0.104	8.952	2.435	2.324	0.026
H2O_Shoot3	8.785	5.073	28.34	0.507	3.451	0.036	0.51	3.34	0.048	3.601	6.599	0.25	1.348	0.067	9.9	0.045	11.756	32.811	0.067	0.067	0.061	0.098	2.121	2.288	1.769	0.041	0	13.7	8.435	0.064	0.763	0.879	4.924	4.878	0	1.379	4.347	0	2.121	0.235	2.306	0	0.049	0	0	8.674	1.363	4.184	0.036
[truncated: 19 more columns]

## Sheet: E.2
Table S5B. Abiotic Stress Expression Data in RNA-seq
	SbCHIP1	SbCHIP2	SbPUB1	SbPUB10	SbPUB11	SbPUB12	SbPUB13	SbPUB14	SbPUB15	SbPUB16	SbPUB17	SbPUB18	SbPUB19	SbPUB2	SbPUB20	SbPUB21	SbPUB22	SbPUB23	SbPUB24	SbPUB25	SbPUB26	SbPUB27	SbPUB28	SbPUB29	SbPUB3	SbPUB30	SbPUB31	SbPUB32	SbPUB33	SbPUB34	SbPUB35	SbPUB36	SbPUB37	SbPUB38	SbPUB39	SbPUB4	SbPUB40	SbPUB41	SbPUB42	SbPUB43	SbPUB44	SbPUB45	SbPUB46	SbPUB47	SbPUB48	SbPUB49	SbPUB5	SbPUB50	SbPUB51
ABA_Root1	15.18	4.697	71.663	0.69	6.884	6.701	0.189	4.278	0.68	1.433	4.493	0.386	8.498	0.247	20.9	0	13.067	50.034	0.198	0.198	0.075	0.052	1.127	2.341	11.46	1.743	0	14.918	11.949	0.237	4.114	1.688	7.63	10.279	0.069	5.819	13.542	0.176	1.127	0.589	8.844	0	0.158	10.578	3.219	15.859	2.248	4.236	6.701
ABA_Root2	15.05	5.295	80.853	1.029	8.002	5.429	0.136	4.433	0.671	0.985	2.789	0.501	9.408	0.3	22.432	0	12.905	55.726	0.04	0.04	0.122	0	0.775	1.807	12.704	1.474	0	15.391	13.537	0	3.409	2.382	4.473	7.066	0	5.676	11.226	0.19	0.775	0.553	8.52	0	0.037	8.615	2.101	16.553	1.57	2.846	5.429
ABA_Root3	11.988	3.095	63.43	1.025	6.317	8.281	0.588	3.541	0.713	1.688	11.775	2.635	5.335	0.327	23.575	0.042	10.557	41.449	0.188	0.188	0.228	0.117	2.304	6.026	9.73	2.441	0	13.622	7.604	0.493	2.522	1.894	12.897	18.294	0.079	4.553	10.664	0.355	2.304	0.823	10.102	0	0.222	12.867	6.606	11.069	0.94	11.352	8.281
ABA_Root4	12.985	3.737	62.411	0.869	6.335	7.274	0.491	3.962	0.736	1.551	8.744	1.923	5.46	0.361	24.391	0.054	10.949	48.133	0.145	0.145	0.055	0.113	1.75	6.092	9.414	1.969	0	14.236	8.669	0.78	2.551	1.397	11.942	17.892	0	4.163	10.437	0.429	1.75	1.112	11.015	0	0.231	11.434	5.497	13.009	1.248	10.511	7.274
ABA_Root5	14.22	3.956	67.484	0.727	6.232	8.599	0.677	5.036	0.547	1.455	10.76	1.957	7.021	0.613	30.353	0.037	11.866	53.471	0.185	0.185	0.093	0.064	1.9	6.035	7.88	2.164	0	14.571	9.095	0.559	3.805	1.693	9.743	18.771	0.086	4.495	12.491	0.466	1.9	1.017	8.479	0	0.134	9.726	4.063	13.838	1.589	8.98	8.599
PEG_Root1	9.093	3.744	60.058	0.759	6.628	1.053	0.842	2.572	0.967	3.011	25.751	4.537	9.173	2.706	31.661	0.303	10.431	28.207	0.129	0.129	0.307	0.288	2.463	14.859	12.731	3.408	0	15.15	9.958	2.288	3.758	4.207	6.898	19.183	0	4.885	17.278	2.177	2.463	0.784	7.789	0	0.704	19.636	14.454	13.951	1.441	24.189	1.053
PEG_Root2	10.726	3.928	67.809	0.622	8.747	0.918	0.723	2.85	0.95	2.225	17.79	2.935	10.992	3.169	36.067	0.157	9.802	31.713	0.192	0.192	0.026	0.054	1.13	10.014	12.718	2.746	0	15.76	11.865	2.041	3.38	4.983	5.94	16.975	0.098	5.583	19.188	1.814	1.13	0.808	9.686	0	0.762	14.198	10.128	15.416	1.5	16.792	0.918
PEG_Root3	9.15	3.421	64.285	0.681	6.42	5.161	0.947	2.298	0.973	2.849	36.373	6.256	13.091	3.33	37.279	0.138	9.623	29.972	0.115	0.115	0.419	0.456	2.829	12.882	10.152	4.849	0.038	15.69	11.12	2.59	3.96	3.77	6.711	20.19	0.065	3.537	15.928	2.508	2.829	0.765	9.246	0	0.63	21.381	16.517	14.046	1.172	20.096	5.161
H2O_Root1	12.247	5.669	69.959	0.454	6.748	0.092	0.043	3.148	1.704	1.842	7.069	0.715	11.735	0.888	31.737	0.114	12.882	36.789	0.076	0.076	0	0.159	0.702	3.209	16.695	1.558	0	26.726	15.394	0.365	2.937	3.633	6.175	10.057	0.107	5.587	17.289	2.349	0.702	0.287	18.513	0	0.232	9.424	4.366	16.985	1.282	8.284	0.092
H2O_Root2	10.635	5.034	74.036	0.502	7.159	0.117	0.027	3.632	2.187	2.102	7.016	0.601	12.553	0.72	32.936	0.193	14.655	32.013	0.064	0.064	0.195	0.067	0.798	3.664	11.632	1.524	0	22.504	14.226	0.307	2.689	2.596	4.598	7.192	0	6	20.077	2.508	0.798	0.322	18.922	0	0.234	6.826	3.48	18.386	1.458	5.897	0.117
H2O_Root3	10.338	4.797	70.447	0.611	7.925	0.24	0.412	3.088	1.733	2.579	13.262	2.722	9.836	1.264	26.498	0.152	10.993	25.292	0.203	0.203	0.092	0.275	1.735	9.743	14.67	3.167	0	23.523	11.104	1.213	1.698	3.126	10.575	15.146	0.028	4.957	17.998	2.784	1.735	0.788	24.105	0	0.24	13.512	9.157	14.521	1.048	16.846	0.24
H2O_Root4	10.514	4.945	64.139	0.482	7.811	0.16	0.645	2.978	1.694	2.634	14.946	4.155	9.031	2.241	29.97	0.078	12.045	26.804	0.087	0.087	0.105	0.108	2.171	10.382	15.537	3.149	0	23.204	11.544	1.034	1.952	3.546	11.378	16.634	0.024	5.275	15.845	2.824	2.171	0.802	23.869	0	0.331	14.361	8.681	14.984	1.083	19.413	0.16
H2O_Root5	8.621	4.298	53.657	0.514	6.767	0.22	0.862	2.764	1.239	2.554	19.184	2.874	10.282	3.02	31.881	0.091	10.514	28.846	0.061	0.061	0.202	0.215	2.658	12.767	13.438	5.508	0.04	27.72	9.975	1.768	2.244	3.766	11.707	20.49	0.017	3.566	15.898	4.015	2.658	0.881	22.118	0	0.397	14.974	11.662	12.711	1.132	22.198	0.22
NaOH_Root1	8.184	4.669	65.238	0.678	7.339	0.235	0.469	2.773	1.73	2.755	13.762	2.342	8.706	2.049	25.933	0.054	11.646	24.609	0.233	0.233	0.19	0.242	2.12	10.22	14.989	3.61	0	25.671	9.447	1.197	2.085	3.295	10.352	16.353	0	5.265	16.781	2.918	2.12	1.12	23.899	0	0.537	16.956	9.262	13.347	1.315	16.482	0.235
NaOH_Root2	9.751	4.377	74.326	0.388	9.531	0.299	0.372	2.648	1.727	2.406	11.022	2.113	9.887	1.094	28.452	0.219	11.664	26.291	0.238	0.238	0.055	0.153	1.868	8.843	13.664	2.8	0	24.278	10.952	0.875	2.414	2.542	7.959	13.504	0.051	5.557	17.226	2.944	1.868	0.642	25.666	0	0.433	13.671	5.98	15.74	1.003	13.133	0.299
NaOH_Root3	9.971	3.722	61.733	0.55	5.814	0.51	0.914	2.788	1.517	5.804	31.286	5.262	11.955	3.202	29.177	0.155	11.698	31.766	0.069	0.069	0.191	0.179	2.5	13.325	12.961	5.635	0	23.066	12.09	2.03	3.012	3.723	9.477	22.171	0.016	3.183	19.025	5.565	2.5	1.035	13.912	0.013	0.501	21.664	15.679	15.795	1.113	21.54	0.51
ABA_Shoot1	7.565	3.892	40.104	0.81	3.868	0.626	0.805	2.873	0.134	4.407	7.191	0.116	0.802	0	11.224	0.112	10.233	39.142	0.112	0.112	0.085	0.058	2.827	1.566	1.293	0.029	0	11.55	4.942	0.045	1.228	0.316	3.461	2.907	0	0.587	6.479	0.044	2.827	0.257	1.442	0	0.034	0	0	8.396	1.516	4.741	0.626
ABA_Shoot2	7.971	3.755	33.615	0.391	2.937	0.403	0.519	2.474	0.021	4.638	3.791	0.164	0.754	0.044	10.313	0.052	9.618	38.707	0.088	0.088	0	0.037	1.884	1.655	1.063	0.107	0	12.251	4.426	0.167	1.288	0.088	2.468	2.626	0	0.666	6.354	0.041	1.884	0.461	0.698	0	0.016	0	0	7.746	1.453	4.31	0.403
ABA_Shoot3	8.155	4.197	36.984	0.595	3.378	0.507	0.662	3.523	0.089	5.568	5.337	0.077	0.844	0.062	12.396	0.041	10.335	39.746	0.075	0.075	0	0.026	1.746	1.49	0.807	0.038	0	13.435	5.16	0.237	1.385	0.154	2.848	3.34	0	0.889	8.133	0.029	1.746	0.311	1.615	0	0.011	0.027	0	9.767	1.897	4.454	0.507
PEG_Shoot1	6.94	5.085	51.475	0.65	3.401	5.818	0.423	3.062	0.276	3.051	6.163	0	1.095	0	13.88	0.215	7.672	21.687	0.267	0.267	0.051	0.104	2.873	2.026	1.445	0.102	0	13.995	6.684	0	1.881	0.21	3.551	3.221	0.07	0.934	6.321	0.039	2.873	0.188	1.465	0	0.121	0.037	0	8.799	1.477	3.129	5.818
PEG_Shoot2	7.827	4.039	45.191	0.507	3.283	3.039	0.445	2.525	0.146	2.487	4.263	0.218	1.268	0.087	11.373	0.315	8.46	31.39	0.105	0.105	0	0.036	1.11	1.549	2.389	0.589	0	12.637	7.143	0.042	1.93	0.277	2.466	3.06	0.025	1.279	9.522	0.041	1.11	0.351	1.291	0	0.191	0.038	0.032	8.947	2.054	3.357	3.039
PEG_Shoot3	8.71	4.154	43.01	0.332	4.355	8.856	0.615	3.181	0.071	3.766	5.074	0.074	1.132	0.089	13.896	0.16	8.711	25.407	0.131	0.131	0.054	0.136	4.316	1.803	2.27	0.182	0	12.659	7.829	0	1.433	0.33	3.315	4.16	0	1.26	7.167	0	4.316	0.268	1.37	0	0.13	0	0.064	9.338	1.695	4.12	8.856
H2O_Shoot1	8.791	6.076	30.479	0.311	3.769	0	0.441	2.285	0.133	2.758	6.383	0	0.841	0	8.071	0.111	8.828	26.27	0.074	0.074	0	0.039	2.434	1.561	2.215	0.028	0	12.93	9.272	0	0.707	1.009	4.688	3.473	0	2.109	4.494	0	2.434	0.116	1.841	0.021	0.017	0	0	7.738	1.279	3.41	0
H2O_Shoot2	8.047	3.96	38.603	0.514	2.41	0.026	0.537	2.4	0.115	1.728	4.048	0.24	1.283	0.048	8.159	0.202	12.671	29.103	0.058	0.058	0.029	0.1	1.483	1.931	2.577	0.235	0	11.368	7.161	0.184	1.315	0.543	3.337	4.257	0	1.265	8.47	0	1.483	0.505	1.681	0	0.035	0	0.104	8.952	2.435	2.324	0.026
H2O_Shoot3	8.785	5.073	28.34	0.507	3.451	0.036	0.51	3.34	0.048	3.601	6.599	0.25	1.348	0.067	9.9	0.045	11.756	32.811	0.067	0.067	0.061	0.098	2.121	2.288	1.769	0.041	0	13.7	8.435	0.064	0.763	0.879	4.924	4.878	0	1.379	4.347	0	2.121	0.235	2.306	0	0.049	0	0	8.674	1.363	4.184	0.036
NaOH_Shoot1	8.289	4.604	31.308	0.392	3.42	0.063	0.473	2.18	0.074	3.629	7.853	0	0.749	0.052	9.385	0	9.466	26.127	0.083	0.083	0	0.129	2.196	1.458	3.093	0.095	0	12.673	9.264	0.148	0.813	0.653	4.36	4.821	0	1.549	4.299	0	2.196	0.181	1.252	0	0	0	0	8.763	1.439	4.227	0.063
NaOH_Shoot2	9.413	4.531	29.889	0.168	2.722	0.039	0.628	2.68	0.049	3.318	6.646	0.3	1.462	0	9.509	0.123	9.757	27.843	0.041	0.041	0.021	0.129	2.387	1.917	1.846	0.063	0	12.855	8.075	0.131	0.784	0.608	4.652	5.326	0.039	1.154	5.434	0	2.387	0.258	1.854	0	0.025	0	0.025	7.917	1.118	4.698	0.039
NaOH_Shoot3	7.995	2.934	35.906	0.328	2	0.1	0.301	2.065	0.117	1.574	4.501	0.115	0.917	0.031	6.763	0.202	10.641	23.692	0.086	0.086	0.019	0.09	2.166	1.749	1.303	0.094	0	10.945	4.625	0.088	0.809	0.194	4.276	3.945	0	0.816	6.461	0.029	2.166	0.4	1.374	0	0.034	0	0.022	6.894	1.267	3.838	0.1
Additional table E.2. Multiples of expression volume difference
	SbCHIP1	SbCHIP2	SbPUB1	SbPUB10	SbPUB11	SbPUB12	SbPUB13	SbPUB14	SbPUB15	SbPUB16	SbPUB17	SbPUB18	SbPUB19	SbPUB2	SbPUB20	SbPUB21	SbPUB22	SbPUB23	SbPUB24	SbPUB25	SbPUB26	SbPUB27	SbPUB28	SbPUB29	SbPUB3	SbPUB30	SbPUB31	SbPUB32	SbPUB33	SbPUB34	SbPUB35	SbPUB36	SbPUB37	SbPUB38	SbPUB39	SbPUB4	SbPUB40	SbPUB41	SbPUB42	SbPUB43	SbPUB44	SbPUB45	SbPUB46	SbPUB47	SbPUB48	SbPUB49	SbPUB5	SbPUB50	SbPUB51
NaOH/H2O	0.916549	0.830975	0.926004	0.857167	0.892731	1.86457	1.21062	0.853762	0.785271	1.31232	1.27496	1.16893	0.789002	1.03912	0.812859	1.01826	0.916815	0.898468	1.44928	1.44928	0.927875	1.15866	1.25155	1.09817	0.812499	1.07798	0	0.902947	0.833465	1.20743	0.924339	0.769016	0.954446	1.07346	0.80303	0.775278	0.88396	1.05488	1.25155	1.23171	0.799341	0.825397	1.32899	1.17978	1.10255	0.886584	0.873045	1.03232	1.86457
ABA/H2O	1.19411	0.818629	1.06257	1.57535	0.95467	42.4467	1.16969	1.27438	0.405625	1.09733	0.699046	0.671368	0.669876	0.236906	0.868447	0.342799	0.948974	1.54	1.4942	1.4942	0.961988	0.440151	1.01496	0.593084	0.692078	0.655161	0	0.680216	0.75056	0.510233	1.41922	0.503299	0.96654	0.988408	1.32955	0.890835	0.759697	0.119475	1.01496	1.30158	0.4474	0	0.549186	0.90101	0.573725	0.934785	1.12464	0.622971	42.4467
PEG/H2O	0.896766	0.815384	1.02974	1.21558	0.950883	37.1792	1.53197	0.930146	0.509507	1.17109	1.62048	1.61749	0.861047	1.51649	1.07288	1.74172	0.773043	0.943568	1.81449	1.81449	1.67057	1.34967	1.39186	1.26272	0.708068	1.04107	1.26667	0.708343	0.8357	1.88072	1.5232	0.961846	0.671082	1.08432	1.95455	0.773243	0.962848	0.605801	1.39186	1.07182	0.362837	0	2.20456	1.24744	1.46667	0.913017	1.12383	1.15773	37.1792
[truncated: 19 more columns]
