# Supplementary material for: Identification, characterization, and expression profiling of the putative U-box E3 ubiquitin ligase gene family in Sorghum bicolor
Source: Front Microbiol. 2022 Sep 15;13:942302. doi: 10.3389/fmicb.2022.942302 (PMC9520534; doi:10.3389/fmicb.2022.942302)
Supplement: Supplementary file 1 [file Data_Sheet_1.ZIP › Supplementary Material/Table S6.xlsx]

## Sheet: F.1
Table S6A. PCC coefficient and probability of U-box gene expression in Arabidopsis thaliana
gene name	gene ID1	gene_name1	gene_name2	cor_r	pvalue
1	AtUFD2	1	1	1	0	***
2	AtPUB2	1	2	0.122869	0.421346	no
3	AtPUB3	1	3	0.0366092	0.811299	no
4	AtPUB4	1	4	0.00359684	0.981292	no
5	AtPUB5	1	5	0.48816	0.000669346	***
6	AtPUB6	1	6	0.48152	0.000811578	***
7	AtPUB7	1	7	-0.326293	0.0287058	*
8	AtPUB8	1	8	-0.0492097	0.7482	no
9	AtPUB9	1	9	0.142234	0.351319	no
10	AtPUB10	1	10	-0.194302	0.200908	no
11	AtPUB11	1	11	-0.00426605	0.977812	no
12	AtPUB12	1	12	0.170628	0.26244	no
13	AtPUB13	1	13	0.189795	0.211758	no
14	AtPUB14	1	14	0.0554536	0.717498	no
15	AtPUB15	1	15	0.209342	0.167545	no
16	AtPUB16	1	16	-0.131004	0.391016	no
17	AtPUB17	1	17	0.642215	1.98053e-06	***
18	AtPUB18	1	18	0.762042	1.19698e-09	***
19	AtPUB19	1	19	-0.369831	0.0124037	*
20	AtPUB20	1	20	-0.369831	0.0124037	*
21	AtPUB21	1	21	0.422581	0.00383038	**
22	AtPUB22	1	22	0.19814	0.191982	no
23	AtPUB23	1	23	-0.255106	0.0907872	no
24	AtPUB24	1	24	-0.191246	0.208223	no
25	AtPUB25	1	25	0.465446	0.0012738	**
26	AtPUB26	1	26	0.276118	0.0663562	no
27	AtPUB27	1	27	-0.118079	0.439808	no
28	AtPUB28	1	28	0.118594	0.437803	no
29	AtPUB29	1	29	0.633291	3.02992e-06	***
30	AtPUB30	1	30	0.0604975	0.693012	no
31	AtPUB31	1	31	0.196182	0.196499	no
32	AtPUB32	1	32	0.282436	0.0601355	no
33	AtPUB33	1	33	0.239763	0.112658	no
34	AtPUB34	1	34	0.340712	0.022007	*
35	AtPUB35	1	35	0.387817	0.00848204	**
36	AtPUB36	1	36	0.685318	2.06248e-07	***
37	AtPUB37	1	37	-0.0153476	0.920294	no
38	AtPUB38	1	38	0.0851899	0.577935	no
39	AtPUB39	1	39	-0.255106	0.0907872	no
40	AtPUB40	1	40	0.472239	0.00105567	**
41	AtPUB41	1	41	0.217686	0.150865	no
42	AtPUB42	1	42	0.434588	0.00285379	**
43	AtPUB43	1	43	0.127049	0.405597	no
44	AtPUB44	1	44	0.302137	0.0436772	*
45	AtPUB45	1	45	0.14512	0.341528	no
46	AtPUB46	1	46	0.0180413	0.906362	no
47	AtPUB47	1	47	-0.231989	0.125167	no
48	AtPUB48	1	48	0.0495724	0.746405	no
49	AtPUB49	1	49	0.48152	0.000811578	***
50	AtPUB50	1	50	-0.501631	0.000447283	***
51	AtPUB51	1	51	0.153517	0.314016	no
52	AtPUB52	1	52	-0.141027	0.355463	no
53	AtPUB53	1	53	0.439404	0.00252845	**
54	AtPUB54	1	54	0.0655034	0.669012	no
55	AtPUB55	1	55	-0.308909	0.0389507	*
56	AtPUB56	1	56	0.0343789	0.822604	no
57	AtPUB57	1	57	0.560297	6.26732e-05	***
58	AtPUB58	1	58	-0.144463	0.343743	no
59	AtPUB59	1	59	-0.00196805	0.989763	no
60	AtPUB60	1	60	-0.315811	0.0345728	*
61	AtCHIP	1	61	0.305225	0.0414668	*
		2	2	1	0	***
		2	3	0.253476	0.0929407	no
		2	4	0.410047	0.00515066	**
		2	5	-0.395512	0.00716365	**
		2	6	-0.17431	0.252128	no
		2	7	0.204597	0.177604	no
		2	8	0.642829	1.92246e-06	***
		2	9	-0.0537319	0.725922	no
		2	10	-0.556946	7.0826e-05	***
		2	11	-0.410481	0.00509905	**
		2	12	-0.340927	0.0219178	*
		2	13	0.221036	0.144525	no
		2	14	-0.346191	0.0198317	*
		2	15	0.0400024	0.794172	no
		2	16	0.847852	2.00781e-13	***
		2	17	-0.261332	0.0829161	no
		2	18	-0.280922	0.0615827	no
		2	19	0.477639	0.000906716	***
		2	20	0.477639	0.000906716	***
		2	21	0.230166	0.128245	no
		2	22	0.0380361	0.804085	no
		2	23	0.170453	0.262939	no
		2	24	-0.0407304	0.790509	no
		2	25	-0.316121	0.0343859	*
		2	26	-0.26579	0.0776153	no
		2	27	-0.183038	0.228781	no
		2	28	-0.273519	0.0690598	no
		2	29	0.457667	0.00157212	**
		2	30	-0.398312	0.00672995	**
		2	31	0.310915	0.0376335	*
		2	32	-0.37534	0.0110647	*
		2	33	-0.512052	0.000323688	***
		2	34	-0.469579	0.00113676	**
		2	35	-0.211978	0.162137	no
		2	36	-0.120594	0.430061	no
		2	37	-0.0537238	0.725962	no
		2	38	-0.293115	0.0506896	no
		2	39	0.170453	0.262939	no
		2	40	-0.102287	0.503745	no
		2	41	-0.135523	0.374734	no
		2	42	0.659961	8.15421e-07	***
		2	43	0.072894	0.634173	no
		2	44	-0.417498	0.00432495	**
		2	45	-0.404398	0.0058652	**
		2	46	0.501127	0.000454224	***
		2	47	0.755638	1.97455e-09	***
		2	48	-0.253628	0.0927385	no
		2	49	-0.17431	0.252128	no
		2	50	-0.416203	0.00445954	**
		2	51	0.627007	4.05519e-06	***
		2	52	-0.303758	0.042505	*
		2	53	-0.015562	0.919184	no
		2	54	0.4333	0.00294683	**
		2	55	-0.212038	0.162014	no
		2	56	0.528666	0.000189075	***
		2	57	-0.0649001	0.671888	no
		2	58	0.315211	0.0349365	*
		2	59	-0.124227	0.416192	no
		2	60	0.529506	0.000183873	***
		2	61	0.000230041	0.998803	no
		3	3	1	0	***
		3	4	0.678108	3.09081e-07	***
		3	5	0.265293	0.0781924	no
		3	6	0.0285425	0.852352	no
		3	7	0.0334565	0.82729	no
		3	8	0.678278	3.06187e-07	***
		3	9	0.640686	2.13221e-06	***
		3	10	-0.596605	1.52373e-05	***
		3	11	0.0710918	0.6426	no
		3	12	0.17264	0.256771	no
		3	13	0.837756	7.18429e-13	***
		3	14	0.176056	0.247335	no
		3	15	0.74534	4.2805e-09	***
		3	16	0.460988	0.00143794	**
		3	17	-0.348376	0.0190163	*
		3	18	-0.237251	0.116593	no
		3	19	0.7128	3.94882e-08	***
		3	20	0.7128	3.94882e-08	***
		3	21	-0.0426486	0.780881	no
		3	22	-0.139139	0.362004	no
		3	23	-0.186947	0.218823	no
		3	24	0.592647	1.79262e-05	***
		3	25	0.300201	0.0451106	*
		3	26	0.202233	0.182774	no
		3	27	-0.0130292	0.932304	no
		3	28	0.260822	0.0835394	no
		3	29	0.18341	0.227822	no
		3	30	0.136896	0.369871	no
		3	31	0.82597	2.86323e-12	***
		3	32	0.246503	0.102604	no
		3	33	0.108637	0.477482	no
		3	34	0.135041	0.376453	no
		3	35	0.175789	0.248064	no
		3	36	0.319041	0.0326682	*
		3	37	0.832003	1.42966e-12	***
		3	38	0.24885	0.0992696	no
		3	39	-0.186947	0.218823	no
		3	40	0.0484702	0.751862	no
		3	41	0.459035	0.00151554	**
		3	42	-0.199578	0.188709	no
		3	43	0.368624	0.012715	*
		3	44	0.312944	0.0363393	*
		3	45	0.237127	0.116789	no
		3	46	0.918282	6.53616e-19	***
		3	47	0.52472	0.00021537	***
		3	48	0.248688	0.0994959	no
		3	49	0.0285425	0.852352	no
		3	50	-0.579363	3.0457e-05	***
		3	51	-0.424099	0.00369259	**
		3	52	-0.660112	8.09116e-07	***
		3	53	0.683342	2.30687e-07	***
		3	54	0.761422	1.25728e-09	***
		3	55	-0.648174	1.47956e-06	***
		3	56	0.301821	0.0439082	*
		3	57	0.343737	0.0207823	*
		3	58	0.890541	2.63665e-16	***
		3	59	-0.523012	0.000227747	***
		3	60	0.752465	2.51613e-09	***
		3	61	0.0220858	0.885497	no
		4	4	1	0	***
		4	5	-0.174421	0.251822	no
		4	6	0.214378	0.157325	no
		4	7	0.339354	0.0225758	*
		4	8	0.802228	3.47236e-11	***
		4	9	0.0585819	0.702276	no
		4	10	-0.58976	2.01546e-05	***
		4	11	-0.115337	0.450576	no
		4	12	-0.0280171	0.85504	no
		4	13	0.400858	0.00635571	**
		4	14	-0.136395	0.371641	no
		4	15	0.317999	0.0332727	*
		4	16	0.651032	1.2836e-06	***
		4	17	-0.494298	0.000558178	***
		4	18	-0.0711893	0.642143	no
		4	19	0.750625	2.89094e-09	***
		4	20	0.750625	2.89094e-09	***
		4	21	0.14764	0.333122	no
		4	22	-0.0347834	0.820551	no
		4	23	0.152405	0.317579	no
		4	24	0.397824	0.0068039	**
		4	25	-0.169796	0.264809	no
		4	26	-0.0556139	0.716715	no
		4	27	-0.0704528	0.645599	no
		4	28	-0.291786	0.051795	no
		4	29	-0.0581887	0.704184	no
		4	30	-0.0891949	0.56012	no
		4	31	0.662809	7.03339e-07	***
		4	32	-0.192965	0.204086	no
		4	33	-0.162297	0.286802	no
		4	34	-0.115988	0.448008	no
		4	35	-0.104466	0.494649	no
		4	36	-0.0986829	0.51897	no
		4	37	0.357661	0.0158594	*
		4	38	-0.227402	0.133022	no
		4	39	0.152405	0.317579	no
		4	40	0.117561	0.441831	no
		4	41	-0.0714643	0.640855	no
		4	42	0.119407	0.434644	no
		4	43	0.174608	0.251306	no
		4	44	-0.033751	0.825793	no
		4	45	-0.0585941	0.702217	no
		4	46	0.644341	1.78609e-06	***
		4	47	0.686022	1.98132e-07	***
		4	48	0.00181583	0.990555	no
		4	49	0.214378	0.157325	no
		4	50	-0.32375	0.0300471	*
		4	51	0.0439996	0.774119	no
		4	52	-0.563178	5.63578e-05	***
		4	53	0.292097	0.0515341	no
		4	54	0.550722	8.85832e-05	***
		4	55	-0.479925	0.000849557	***
		4	56	0.579403	3.04093e-05	***
		4	57	-0.10572	0.489454	no
		4	58	0.764457	9.871e-10	***
		4	59	-0.656963	9.5122e-07	***
		4	60	0.739483	6.54015e-09	***
		4	61	-0.0140889	0.926812	no
		5	5	1	0	***
		5	6	0.140114	0.358617	no
		5	7	-0.380655	0.00989223	**
		5	8	-0.345167	0.020224	*
		5	9	0.677867	3.13233e-07	***
		5	10	0.122713	0.421938	no
		5	11	0.491653	0.000603863	***
		5	12	0.598688	1.3976e-05	***
		5	13	0.472723	0.00104149	**
		5	14	0.640055	2.19794e-06	***
		5	15	0.582281	2.7163e-05	***
		5	16	-0.524562	0.000216493	***
		5	17	0.528508	0.000190072	***
		5	18	0.343412	0.0209113	*
		5	19	-0.350888	0.0181139	*
		5	20	-0.350888	0.0181139	*
		5	21	0.218225	0.149831	no
		5	22	0.18032	0.235887	no
		5	23	-0.32936	0.0271547	*
		5	24	0.347755	0.019245	*
		5	25	0.894358	1.27852e-16	***
		5	26	0.688069	1.76206e-07	***
		5	27	0.191528	0.20754	no
		5	28	0.708461	5.19067e-08	***
		5	29	0.392883	0.00759265	**
		5	30	0.602283	1.20231e-05	***
		5	31	0.123054	0.42064	no
		5	32	0.832874	1.29045e-12	***
		5	33	0.679463	2.86709e-07	***
		5	34	0.74208	5.42706e-09	***
		5	35	0.438181	0.00260784	**
		5	36	0.876749	2.932e-15	***
		5	37	0.527228	0.000198304	***
		5	38	0.695518	1.14073e-07	***
		5	39	-0.32936	0.0271547	*
		5	40	0.442778	0.00232046	**
		5	41	0.767541	7.69088e-10	***
		5	42	-0.188776	0.214269	no
		5	43	0.45669	0.00161369	**
		5	44	0.804136	2.87775e-11	***
		5	45	0.695644	1.13221e-07	***
		5	46	0.0638993	0.676668	no
		5	47	-0.565332	5.2022e-05	***
		5	48	0.592246	1.82211e-05	***
		5	49	0.140114	0.358617	no
		5	50	-0.363804	0.0140247	*
		5	51	-0.535005	0.000152869	***
		5	52	-0.238998	0.113845	no
		5	53	0.61367	7.37225e-06	***
		5	54	0.0749294	0.62471	no
		5	55	-0.266522	0.0767709	no
		5	56	-0.270134	0.072709	no
		5	57	0.792705	8.61261e-11	***
		5	58	-0.076152	0.619054	no
		5	59	0.0658874	0.667184	no
		5	60	-0.37405	0.0113665	*
		5	61	0.504548	0.000408995	***
		6	6	1	0	***
		6	7	0.00305353	0.984117	no
		6	8	0.04508	0.768723	no
		6	9	-0.234256	0.121416	no
		6	10	-0.0947963	0.535643	no
		6	11	0.0172701	0.910348	no
		6	12	0.0843784	0.581576	no
		6	13	-0.114336	0.454544	no
		6	14	-0.112411	0.462223	no
		6	15	0.0204696	0.893826	no
		6	16	-0.134493	0.378409	no
		6	17	0.0651711	0.670595	no
		6	18	0.542372	0.000118769	***
		6	19	-0.078804	0.606862	no
		6	20	-0.078804	0.606862	no
		6	21	0.229087	0.130095	no
		6	22	0.0888252	0.561753	no
		6	23	0.180991	0.234119	no
		6	24	-0.146617	0.336519	no
		6	25	0.0172667	0.910366	no
		6	26	0.06461	0.673272	no
		6	27	0.0109029	0.943332	no
		6	28	-0.24841	0.0998873	no
		6	29	-0.00453323	0.976423	no
		6	30	-0.0277167	0.856578	no
		6	31	0.225992	0.135508	no
		6	32	-0.0894671	0.558918	no
		6	33	0.160731	0.291539	no
		6	34	0.208282	0.169754	no
		6	35	0.321966	0.0310188	*
		6	36	0.146641	0.336438	no
		6	37	-0.184052	0.226169	no
		6	38	-0.249502	0.0983582	no
		6	39	0.180991	0.234119	no
		6	40	0.289724	0.0535494	no
		6	41	-0.18715	0.218314	no
		6	42	0.0913254	0.550749	no
		6	43	-0.00714077	0.962868	no
		6	44	0.117018	0.443959	no
		6	45	0.0202625	0.894894	no
		6	46	-0.128126	0.401596	no
		6	47	-0.131969	0.387506	no
		6	48	-0.0867212	0.571094	no
		6	49	1	0	***
		6	50	-0.0915906	0.549587	no
		6	51	-0.00593484	0.969136	no
		6	52	0.0179028	0.907078	no
		6	53	0.173278	0.254992	no
		6	54	-0.0270627	0.859928	no
		6	55	-0.195378	0.198376	no
		6	56	0.078308	0.609134	no
		6	57	0.00962328	0.949974	no
		6	58	-0.0186346	0.903297	no
		6	59	-0.183476	0.22765	no
		6	60	-0.11538	0.450406	no
		6	61	0.167594	0.271147	no
		7	7	1	0	***
		7	8	0.266339	0.0769816	no
		7	9	-0.193108	0.203744	no
		7	10	0.0334169	0.827492	no
		7	11	0.363802	0.0140253	*
		7	12	0.331192	0.0262619	*
		7	13	0.0950696	0.534462	no
		7	14	0.255278	0.090563	no
		7	15	0.135098	0.37625	no
		7	16	0.42617	0.00351169	**
		7	17	-0.493903	0.000564798	***
		7	18	-0.285596	0.0572047	no
		7	19	0.357591	0.0158813	*
		7	20	0.357591	0.0158813	*
		7	21	0.265157	0.0783511	no
		7	22	0.282938	0.0596628	no
		7	23	0.594471	1.66371e-05	***
		7	24	0.46292	0.00136463	**
		7	25	-0.264678	0.0789117	no
		7	26	0.216554	0.153053	no
		7	27	0.312323	0.0367314	*
		7	28	-0.228909	0.130402	no
		7	29	-0.187472	0.217508	no
		7	30	0.306773	0.0403938	*
		7	31	0.287016	0.0559255	no
		7	32	-0.0969095	0.526545	no
		7	33	-0.00810612	0.957853	no
		7	34	0.132067	0.387148	no
		7	35	-0.181754	0.232119	no
		7	36	-0.376128	0.0108838	*
		7	37	-0.0369182	0.809735	no
		7	38	0.00569395	0.970388	no
		7	39	0.594471	1.66371e-05	***
		7	40	0.326363	0.0286695	*
		7	41	-0.155871	0.306566	no
		7	42	0.156197	0.305541	no
		7	43	0.38049	0.00992688	**
		7	44	0.049321	0.747649	no
		7	45	0.195002	0.199258	no
		7	46	0.192038	0.206309	no
		7	47	0.413181	0.00478803	**
		7	48	0.383532	0.00930329	**
		7	49	0.00305353	0.984117	no
		7	50	0.495967	0.000530967	***
		7	51	0.281925	0.0606211	no
		7	52	-0.215972	0.154188	no
		7	53	-0.429754	0.00321687	**
		7	54	0.379564	0.0101238	*
		7	55	0.143436	0.347221	no
		7	56	0.590949	1.9208e-05	***
		7	57	-0.411782	0.00494701	**
		7	58	0.247445	0.101255	no
		7	59	-0.31658	0.034111	*
		7	60	0.42505	0.00360854	**
		7	61	0.252381	0.0944099	no
		8	8	1	0	***
		8	9	0.0196519	0.898045	no
		8	10	-0.708961	5.03101e-08	***
		8	11	-0.38435	0.00914133	**
		8	12	-0.29391	0.050037	no
		8	13	0.39716	0.00690556	**
		8	14	-0.345964	0.0199181	*
		8	15	0.221352	0.143936	no
		8	16	0.849664	1.58177e-13	***
		8	17	-0.58786	2.17577e-05	***
		8	18	-0.26773	0.0753931	no
		8	19	0.873748	4.76721e-15	***
		8	20	0.873748	4.76721e-15	***
		8	21	-0.0230051	0.880765	no
		8	22	-0.123703	0.418176	no
		8	23	0.210628	0.16489	no
		8	24	0.305482	0.041287	*
		8	25	-0.364697	0.0137739	*
		8	26	-0.284319	0.0583752	no
		8	27	-0.179412	0.238294	no
		8	28	-0.354223	0.016972	*
		8	29	0.0323454	0.832943	no
		8	30	-0.360068	0.0151177	*
		8	31	0.597868	1.44606e-05	***
		8	32	-0.406152	0.00563472	**
		8	33	-0.410976	0.00504073	**
		8	34	-0.395526	0.00716137	**
		8	35	-0.18375	0.226945	no
		8	36	-0.246239	0.102984	no
		8	37	0.336491	0.0238159	*
		8	38	-0.338194	0.0230718	*
		8	39	0.210628	0.16489	no
		8	40	-0.163144	0.28426	no
		8	41	-0.141929	0.352361	no
		8	42	0.228922	0.130379	no
		8	43	0.00070517	0.996332	no
		8	44	-0.323183	0.0303533	*
		8	45	-0.34	0.0223035	*
		8	46	0.744252	4.63508e-09	***
		8	47	0.894432	1.26026e-16	***
		8	48	-0.220558	0.145417	no
		8	49	0.04508	0.768723	no
		8	50	-0.437582	0.00264744	**
		8	51	0.193227	0.20346	no
		8	52	-0.47513	0.000973408	***
		8	53	0.337604	0.0233274	*
		8	54	0.546861	0.000101544	***
		8	55	-0.459529	0.00149556	**
		8	56	0.649493	1.38592e-06	***
		8	57	-0.209073	0.168104	no
		8	58	0.840366	5.21119e-13	***
		8	59	-0.547185	0.000100394	***
		8	60	0.852773	1.04276e-13	***
		8	61	-0.182033	0.231391	no
		9	9	1	0	***
		9	10	-0.0991434	0.517012	no
		9	11	0.42496	0.00361642	**
		9	12	0.508705	0.000359528	***
		9	13	0.825372	3.06282e-12	***
		9	14	0.578168	3.19082e-05	***
		9	15	0.830551	1.69406e-12	***
		9	16	-0.0858321	0.575061	no
		9	17	0.240436	0.111623	no
		9	18	-0.138133	0.365521	no
		9	19	0.091206	0.551272	no
		9	20	0.091206	0.551272	no
		9	21	0.123864	0.417565	no
		9	22	0.0922873	0.546542	no
		9	23	-0.354289	0.0169503	*
		9	24	0.540482	0.000126789	***
		9	25	0.799032	4.73539e-11	***
		9	26	0.603637	1.13547e-05	***
		9	27	0.146765	0.336024	no
		9	28	0.840434	5.16696e-13	***
		9	29	0.419698	0.00410436	**
		9	30	0.488926	0.000654472	***
		9	31	0.435321	0.00280199	**
		9	32	0.73566	8.57361e-09	***
		9	33	0.544308	0.000111039	***
		9	34	0.547453	9.94514e-05	***
		9	35	0.26975	0.0731333	no
		9	36	0.728128	1.44216e-08	***
		9	37	0.82557	2.99543e-12	***
		9	38	0.800185	4.23695e-11	***
		9	39	-0.354289	0.0169503	*
		9	40	0.277215	0.0652411	no
		9	41	0.919729	4.51833e-19	***
		9	42	-0.269127	0.0738243	no
		9	43	0.522609	0.000230762	***
		9	44	0.689363	1.63536e-07	***
		9	45	0.621637	5.1757e-06	***
		9	46	0.583579	2.58056e-05	***
		9	47	-0.0993461	0.516151	no
		9	48	0.608104	9.38551e-06	***
		9	49	-0.234256	0.121416	no
		9	50	-0.412194	0.00489979	**
		9	51	-0.54849	9.58798e-05	***
		9	52	-0.442069	0.00236284	**
		9	53	0.579348	3.04747e-05	***
		9	54	0.565657	5.13942e-05	***
		9	55	-0.428482	0.00331887	**
		9	56	-0.056081	0.714436	no
		9	57	0.811928	1.30706e-11	***
		9	58	0.326133	0.0287886	*
		9	59	-0.0746814	0.62586	no
		9	60	0.174897	0.25051	no
		9	61	0.272566	0.070072	no
		10	10	1	0	***
		10	11	0.399429	0.00656346	**
		10	12	0.24735	0.10139	no
		10	13	-0.402958	0.00606061	**
		10	14	0.276084	0.0663913	no
		10	15	-0.231639	0.125753	no
		10	16	-0.670102	4.78115e-07	***
		10	17	0.276974	0.0654849	no
		10	18	0.183623	0.227271	no
		10	19	-0.617068	6.34729e-06	***
		10	20	-0.617068	6.34729e-06	***
		10	21	-0.0791843	0.605121	no
		10	22	0.0278445	0.855924	no
		10	23	0.0235204	0.878114	no
		10	24	-0.1839	0.226559	no
		10	25	0.114216	0.455019	no
		10	26	0.175462	0.248957	no
		10	27	0.0751881	0.623512	no
		10	28	0.240849	0.110989	no
		10	29	-0.258393	0.0865625	no
		10	30	0.290831	0.0526016	no
		10	31	-0.514109	0.000303291	***
		10	32	0.207874	0.17061	no
		10	33	0.25912	0.0856488	no
		10	34	0.250445	0.0970511	no
		10	35	-0.0232137	0.879691	no
		10	36	-0.0700429	0.647526	no
		10	37	-0.296799	0.047723	*
		10	38	0.297697	0.0470218	*
		10	39	0.0235204	0.878114	no
		10	40	0.0274422	0.857984	no
		10	41	-0.00845019	0.956066	no
		10	42	-0.302925	0.0431044	*
		10	43	-0.0802312	0.600343	no
		10	44	0.198295	0.191626	no
		10	45	0.260309	0.0841717	no
		10	46	-0.593311	1.74466e-05	***
		10	47	-0.676732	3.33458e-07	***
		10	48	0.200724	0.186132	no
		10	49	-0.0947963	0.535643	no
		10	50	0.637272	2.51062e-06	***
		10	51	-0.167609	0.271105	no
		10	52	0.384148	0.00918119	**
		10	53	-0.342387	0.0213218	*
		10	54	-0.380551	0.00991404	**
		10	55	0.472389	0.00105124	**
		10	56	-0.465899	0.0012581	**
		10	57	-0.00221154	0.988497	no
		10	58	-0.655788	1.00992e-06	***
		10	59	0.474086	0.00100242	**
		10	60	-0.603051	1.16397e-05	***
		10	61	0.0422887	0.782685	no
		11	11	1	0	***
		11	12	0.929879	2.73805e-20	***
		11	13	0.408765	0.00530583	**
		11	14	0.906668	1.01089e-17	***
		11	15	0.560396	6.24453e-05	***
		11	16	-0.340561	0.0220697	*
		11	17	0.137762	0.366822	no
		11	18	-0.0138856	0.927865	no
		11	19	-0.243299	0.107293	no
		11	20	-0.243299	0.107293	no
		11	21	0.425549	0.00356503	**
		11	22	0.436955	0.00268955	**
		11	23	0.0830458	0.587578	no
		11	24	0.630173	3.50426e-06	***
		11	25	0.578987	3.09064e-05	***
		11	26	0.8409	4.87596e-13	***
		11	27	0.556311	7.24755e-05	***
		11	28	0.497397	0.00050862	***
		11	29	0.109094	0.47562	no
		11	30	0.944998	1.72184e-22	***
		11	31	0.222655	0.141533	no
		11	32	0.75646	1.85318e-09	***
		11	33	0.613711	7.35901e-06	***
		11	34	0.832107	1.41235e-12	***
		11	35	0.262638	0.081334	no
		11	36	0.383632	0.00928325	**
		11	37	0.385627	0.00889363	**
		11	38	0.755832	1.94525e-09	***
		11	39	0.0830458	0.587578	no
		11	40	0.528975	0.000187146	***
		11	41	0.458192	0.0015502	**
		11	42	-0.227766	0.132385	no
		11	43	0.694741	1.19439e-07	***
		11	44	0.847316	2.15325e-13	***
		11	45	0.935591	4.66755e-21	***
		11	46	0.0191897	0.900431	no
		11	47	-0.391373	0.00784886	**
		11	48	0.871244	7.08498e-15	***
		11	49	0.0172701	0.910348	no
		11	50	0.352055	0.0177073	*
		11	51	-0.383706	0.00926853	**
		11	52	-0.151941	0.319072	no
		11	53	0.0399985	0.794191	no
		11	54	0.218966	0.148418	no
		11	55	0.144937	0.342144	no
		11	56	-0.0302178	0.84379	no
		11	57	0.386235	0.00877771	**
		11	58	-0.0919219	0.548138	no
		11	59	0.0359905	0.814431	no
		11	60	-0.175867	0.247849	no
		11	61	0.638657	2.35018e-06	***
		12	12	1	0	***
		12	13	0.466349	0.00124264	**
		12	14	0.894528	1.23713e-16	***
		12	15	0.624699	4.50595e-06	***
		12	16	-0.276929	0.06553	no
		12	17	0.211129	0.163865	no
		12	18	0.0506297	0.741182	no
		12	19	-0.213632	0.158809	no
		12	20	-0.213632	0.158809	no
		12	21	0.487411	0.000684182	***
		12	22	0.491079	0.000614219	***
		12	23	0.063755	0.677358	no
		12	24	0.679143	2.91847e-07	***
		12	25	0.682247	2.45365e-07	***
		12	26	0.886384	5.62945e-16	***
		12	27	0.44242	0.00234179	**
		12	28	0.509833	0.000347072	***
		12	29	0.182498	0.230182	no
		12	30	0.922339	2.27963e-19	***
		12	31	0.263026	0.0808688	no
		12	32	0.780119	2.66808e-10	***
		12	33	0.69353	1.28272e-07	***
		12	34	0.88932	3.30511e-16	***
		12	35	0.279579	0.0628887	no
		12	36	0.520868	0.000244194	***
		12	37	0.455332	0.00167303	**
		12	38	0.758477	1.58457e-09	***
		12	39	0.063755	0.677358	no
		12	40	0.687669	1.80311e-07	***
		12	41	0.584266	2.51127e-05	***
		12	42	-0.111182	0.467164	no
		12	43	0.722942	2.04294e-08	***
		12	44	0.899652	4.46961e-17	***
		12	45	0.943392	3.14587e-22	***
		12	46	0.0915812	0.549628	no
		12	47	-0.354182	0.0169856	*
		12	48	0.920954	3.28711e-19	***
		12	49	0.0843784	0.581576	no
		12	50	0.184825	0.22419	no
		12	51	-0.328665	0.0274999	*
		12	52	-0.281483	0.0610428	no
		12	53	0.127531	0.403806	no
		12	54	0.244126	0.106068	no
		12	55	-0.0362584	0.813074	no
		12	56	0.0840833	0.582903	no
		12	57	0.465269	0.00127999	**
		12	58	0.00562427	0.97075	no
		12	59	-0.118802	0.436992	no
		12	60	-0.158825	0.297374	no
		12	61	0.71408	3.63932e-08	***
		13	13	1	0	***
		13	14	0.533314	0.000161858	***
		13	15	0.911114	3.70447e-18	***
		13	16	0.303158	0.0429359	*
		13	17	-0.0289608	0.850212	no
		13	18	-0.151157	0.321604	no
		13	19	0.406602	0.00557683	**
		13	20	0.406602	0.00557683	**
		13	21	0.265255	0.0782372	no
		13	22	0.133129	0.383308	no
		13	23	-0.193655	0.202441	no
		13	24	0.687179	1.85454e-07	***
		13	25	0.585335	2.40677e-05	***
		13	26	0.555807	7.38096e-05	***
		13	27	0.259467	0.0852157	no
		13	28	0.549124	9.37531e-05	***
		13	29	0.514089	0.000303483	***
		13	30	0.470635	0.00110392	**
		13	31	0.788478	1.26986e-10	***
		13	32	0.586178	2.32727e-05	***
		13	33	0.284161	0.0585211	no
		13	34	0.427328	0.0034139	**
		13	35	0.267772	0.0753452	no
		13	36	0.578009	3.21056e-05	***
		13	37	0.859557	4.06065e-14	***
		13	38	0.602577	1.18748e-05	***
		13	39	-0.193655	0.202441	no
		13	40	0.27132	0.0714137	no
		13	41	0.678709	2.98957e-07	***
		13	42	-0.0666078	0.663759	no
		13	43	0.654233	1.09276e-06	***
		13	44	0.589334	2.05045e-05	***
		13	45	0.555619	7.4312e-05	***
		13	46	0.847376	2.13661e-13	***
		13	47	0.305782	0.0410783	*
		13	48	0.552577	8.29075e-05	***
		13	49	-0.114336	0.454544	no
		13	50	-0.493345	0.000574266	***
		13	51	-0.377963	0.0104719	*
		13	52	-0.646501	1.60685e-06	***
		13	53	0.661605	7.48852e-07	***
		13	54	0.815964	8.56055e-12	***
		13	55	-0.545234	0.000107507	***
		13	56	0.278716	0.0637394	no
		13	57	0.631388	3.31182e-06	***
		13	58	0.630204	3.49915e-06	***
		13	59	-0.319863	0.0321975	*
		13	60	0.514632	0.000298297	***
		13	61	0.319941	0.0321532	*
		14	14	1	0	***
		14	15	0.6772	3.2497e-07	***
		14	16	-0.319415	0.0324532	*
		14	17	0.212041	0.162009	no
		14	18	-0.0339667	0.824697	no
		14	19	-0.236405	0.11794	no
		14	20	-0.236405	0.11794	no
		14	21	0.372484	0.0117424	*
		14	22	0.371148	0.0120717	*
		14	23	-0.0393137	0.79764	no
		14	24	0.681652	2.53699e-07	***
		14	25	0.732409	1.07534e-08	***
		14	26	0.907598	8.22998e-18	***
		14	27	0.581759	2.77276e-05	***
		14	28	0.666407	5.82148e-07	***
		14	29	0.217166	0.151868	no
		14	30	0.956799	1.07727e-24	***
		14	31	0.250481	0.0970012	no
		14	32	0.885072	7.1081e-16	***
		14	33	0.643022	1.90453e-06	***
		14	34	0.851913	1.17124e-13	***
		14	35	0.287486	0.055507	no
		14	36	0.534076	0.000157748	***
		14	37	0.541249	0.000123475	***
		14	38	0.865702	1.65475e-14	***
		14	39	-0.0393137	0.79764	no
		14	40	0.575102	3.59266e-05	***
		14	41	0.643938	1.82159e-06	***
		14	42	-0.198791	0.190496	no
		14	43	0.770956	5.80796e-10	***
		14	44	0.883484	9.3927e-16	***
		14	45	0.949074	3.42638e-23	***
		14	46	0.119059	0.435996	no
		14	47	-0.370485	0.0122379	*
		14	48	0.926115	8.10986e-20	***
		14	49	-0.112411	0.462223	no
		14	50	0.169781	0.264853	no
		14	51	-0.423177	0.00377571	**
		14	52	-0.278275	0.0641779	no
		14	53	0.198983	0.19006	no
		14	54	0.271092	0.071661	no
		14	55	-0.0333543	0.82781	no
		14	56	-0.0395681	0.796359	no
		14	57	0.52181	0.000236839	***
		14	58	-0.0127872	0.933558	no
		14	59	-0.0226579	0.882551	no
		14	60	-0.165671	0.276763	no
		14	61	0.67966	2.8357e-07	***
		15	15	1	0	***
		15	16	0.110195	0.471149	no
		15	17	0.0242343	0.874444	no
		15	18	-0.049911	0.744731	no
		15	19	0.234112	0.121652	no
		15	20	0.234112	0.121652	no
		15	21	0.263102	0.0807785	no
		15	22	0.133329	0.382588	no
		15	23	-0.252377	0.0944157	no
		15	24	0.670657	4.6407e-07	***
		15	25	0.698586	9.50054e-08	***
		15	26	0.67111	4.5289e-07	***
		15	27	0.338472	0.0229518	*
		15	28	0.634153	2.90972e-06	***
		15	29	0.373972	0.011385	*
		15	30	0.627356	3.99065e-06	***
		15	31	0.751569	2.69258e-09	***
		15	32	0.725977	1.66787e-08	***
		15	33	0.48842	0.000664254	***
		15	34	0.631598	3.27948e-06	***
		15	35	0.402353	0.00614441	**
		15	36	0.653682	1.12361e-06	***
		15	37	0.833679	1.17318e-12	***
		15	38	0.684134	2.20584e-07	***
		15	39	-0.252377	0.0944157	no
		15	40	0.409537	0.00521198	**
		15	41	0.743822	4.78279e-09	***
		15	42	-0.186446	0.220083	no
		15	43	0.708695	5.11534e-08	***
		15	44	0.733707	9.82763e-09	***
		15	45	0.699551	8.96496e-08	***
		15	46	0.714591	3.52214e-08	***
		15	47	0.087505	0.567605	no
		15	48	0.694982	1.17749e-07	***
		15	49	0.0204696	0.893826	no
		15	50	-0.344347	0.0205426	*
		15	51	-0.481245	0.000818017	***
		15	52	-0.581689	2.78033e-05	***
		15	53	0.617034	6.35681e-06	***
		15	54	0.75433	2.18301e-09	***
		15	55	-0.479657	0.000856077	***
		15	56	0.122399	0.423137	no
		15	57	0.684882	2.11416e-07	***
		15	58	0.521754	0.000237273	***
		15	59	-0.278337	0.0641161	no
		15	60	0.370018	0.0123562	*
		15	61	0.367769	0.0129394	*
		16	16	1	0	***
		16	17	-0.566739	4.93557e-05	***
		16	18	-0.455852	0.00165009	**
		16	19	0.780544	2.57122e-10	***
		16	20	0.780544	2.57122e-10	***
		16	21	0.170448	0.262952	no
		16	22	0.0139078	0.927751	no
		16	23	0.29071	0.0527044	no
		16	24	0.212671	0.160736	no
		16	25	-0.467879	0.00119143	**
		16	26	-0.275409	0.0670854	no
		16	27	-0.131338	0.389797	no
		16	28	-0.43038	0.00316769	**
		16	29	0.174405	0.251864	no
		16	30	-0.321497	0.0312785	*
		16	31	0.492091	0.000596081	***
		16	32	-0.473842	0.00100932	**
		16	33	-0.560609	6.19591e-05	***
		16	34	-0.474837	0.000981487	***
		16	35	-0.285772	0.0570449	no
		16	36	-0.338248	0.0230483	*
		16	37	0.134161	0.379598	no
		16	38	-0.340562	0.0220693	*
		16	39	0.29071	0.0527044	no
		16	40	-0.108	0.480083	no
		16	41	-0.22863	0.130884	no
		16	42	0.511587	0.000328469	***
		16	43	0.139459	0.360891	no
		16	44	-0.409784	0.00518216	**
		16	45	-0.356928	0.0160911	*
		16	46	0.648161	1.48055e-06	***
		16	47	0.960588	1.5547e-25	***
		16	48	-0.195667	0.197701	no
		16	49	-0.134493	0.378409	no
		16	50	-0.328836	0.0274144	*
		16	51	0.495905	0.000531961	***
		16	52	-0.459938	0.00147922	**
		16	53	-0.0234158	0.878652	no
		16	54	0.52693	0.000200263	***
		16	55	-0.341768	0.0215727	*
		16	56	0.686199	1.96147e-07	***
		16	57	-0.298813	0.046162	*
		16	58	0.632141	3.19754e-06	***
		16	59	-0.483971	0.000756203	***
		16	60	0.788758	1.23789e-10	***
		16	61	-0.0499063	0.744755	no
		17	17	1	0	***
		17	18	0.627183	4.0226e-06	***
		17	19	-0.790309	1.07439e-10	***
		17	20	-0.790309	1.07439e-10	***
		17	21	0.352781	0.0174582	*
		17	22	0.183762	0.226915	no
		17	23	-0.396593	0.0069935	**
		17	24	-0.325833	0.0289446	*
		17	25	0.547879	9.79682e-05	***
		17	26	0.328288	0.0276887	*
		17	27	-0.0184935	0.904026	no
		17	28	0.396378	0.00702705	**
		17	29	0.501198	0.000453236	***
		17	30	0.180075	0.236535	no
		17	31	-0.265823	0.0775766	no
		17	32	0.41873	0.00420025	**
		17	33	0.327487	0.0280935	*
		17	34	0.380033	0.0100237	*
		17	35	0.190385	0.210317	no
		17	36	0.641649	2.03545e-06	***
		17	37	-0.110673	0.469216	no
		17	38	0.347808	0.0192255	*
		17	39	-0.396593	0.0069935	**
		17	40	0.362624	0.0143624	*
		17	41	0.336934	0.0236204	*
		17	42	0.190988	0.208848	no
		17	43	0.0594457	0.698093	no
		17	44	0.340166	0.022234	*
		17	45	0.240913	0.110893	no
		17	46	-0.349126	0.0187429	*
		17	47	-0.639676	2.23836e-06	***
		17	48	0.10745	0.482335	no
		17	49	0.0651711	0.670595	no
		17	50	-0.140923	0.35582	no
		17	51	0.00624483	0.967525	no
		17	52	0.114938	0.452155	no
		17	53	0.169982	0.26428	no
		17	54	-0.28483	0.0579044	no
		17	55	-0.0630486	0.680742	no
		17	56	-0.377534	0.010567	*
		17	57	0.606516	1.00462e-05	***
		17	58	-0.568833	4.56212e-05	***
		17	59	0.348139	0.0191036	*
		17	60	-0.720152	2.456e-08	***
		17	61	0.217204	0.151794	no
		18	18	1	0	***
		18	19	-0.552052	8.44779e-05	***
		18	20	-0.552052	8.44779e-05	***
		18	21	0.195238	0.198705	no
		18	22	0.00557065	0.971029	no
		18	23	-0.283731	0.0589206	no
		18	24	-0.377642	0.010543	*
		18	25	0.276822	0.0656391	no
		18	26	0.132115	0.386975	no
		18	27	-0.0461045	0.763616	no
		18	28	0.00870772	0.954728	no
		18	29	0.200228	0.187246	no
		18	30	0.0037791	0.980344	no
		18	31	-0.0102539	0.9467	no
		18	32	0.146084	0.338298	no
		18	33	0.226872	0.133952	no
		18	34	0.280513	0.0619776	no
		18	35	0.295517	0.0487389	*
		18	36	0.408454	0.00534412	**
		18	37	-0.247174	0.101641	no
		18	38	-0.0599858	0.695482	no
		18	39	-0.283731	0.0589206	no
		18	40	0.348061	0.0191322	*
		18	41	-0.0390202	0.79912	no
		18	42	0.118787	0.437051	no
		18	43	-0.138187	0.365329	no
		18	44	0.192515	0.205164	no
		18	45	0.0500438	0.744075	no
		18	46	-0.309726	0.0384098	*
		18	47	-0.463876	0.0013296	**
		18	48	-0.0941773	0.538322	no
		18	49	0.542372	0.000118769	***
		18	50	-0.119415	0.434616	no
		18	51	0.00155898	0.991891	no
		18	52	0.0304869	0.842416	no
		18	53	0.305697	0.0411371	*
		18	54	-0.182093	0.231236	no
		18	55	-0.148731	0.329521	no
		18	56	-0.187374	0.217753	no
		18	57	0.30183	0.0439015	*
		18	58	-0.321392	0.0313366	*
		18	59	0.0269677	0.860415	no
		18	60	-0.486434	0.000703993	***
		18	61	0.0687474	0.65363	no
		19	19	1	0	***
		19	20	1	0	***
		19	21	-0.186208	0.220682	no
		19	22	-0.145131	0.341493	no
		19	23	0.269365	0.0735594	no
		19	24	0.451635	0.00184458	**
		19	25	-0.356934	0.0160893	*
		19	26	-0.256203	0.0893599	no
		19	27	-0.14185	0.352633	no
		19	28	-0.270622	0.0721741	no
		19	29	-0.143146	0.348205	no
		19	30	-0.225912	0.135651	no
		19	31	0.57202	4.04278e-05	***
		19	32	-0.340371	0.0221486	*
		19	33	-0.324613	0.0295863	*
		19	34	-0.349188	0.0187207	*
		19	35	-0.134549	0.378209	no
		19	36	-0.332231	0.0257662	*
		19	37	0.4091	0.0052649	**
		19	38	-0.254267	0.0918912	no
		19	39	0.269365	0.0735594	no
		19	40	-0.222548	0.141729	no
		19	41	-0.0816083	0.594082	no
		19	42	-0.0150817	0.92167	no
		19	43	0.105163	0.491758	no
		19	44	-0.242095	0.109099	no
		19	45	-0.226222	0.1351	no
		19	46	0.732801	1.04656e-08	***
		19	47	0.862485	2.66168e-14	***
		19	48	-0.0955398	0.532433	no
		19	49	-0.078804	0.606862	no
		19	50	-0.288534	0.0545834	no
		19	51	-0.00176551	0.990816	no
		19	52	-0.420488	0.00402767	**
		19	53	0.162622	0.285824	no
		19	54	0.572544	3.96281e-05	***
		19	55	-0.338717	0.022847	*
		19	56	0.585844	2.3585e-05	***
		19	57	-0.307615	0.0398198	*
		19	58	0.85501	7.68174e-14	***
		19	59	-0.531292	0.000173229	***
		19	60	0.918237	6.61172e-19	***
		19	61	-0.178173	0.241605	no
		20	20	1	0	***
		20	21	-0.186208	0.220682	no
		20	22	-0.145131	0.341493	no
		20	23	0.269365	0.0735594	no
		20	24	0.451635	0.00184458	**
		20	25	-0.356934	0.0160893	*
		20	26	-0.256203	0.0893599	no
		20	27	-0.14185	0.352633	no
		20	28	-0.270622	0.0721741	no
		20	29	-0.143146	0.348205	no
		20	30	-0.225912	0.135651	no
		20	31	0.57202	4.04278e-05	***
		20	32	-0.340371	0.0221486	*
		20	33	-0.324613	0.0295863	*
		20	34	-0.349188	0.0187207	*
		20	35	-0.134549	0.378209	no
		20	36	-0.332231	0.0257662	*
		20	37	0.4091	0.0052649	**
		20	38	-0.254267	0.0918912	no
		20	39	0.269365	0.0735594	no
		20	40	-0.222548	0.141729	no
		20	41	-0.0816083	0.594082	no
		20	42	-0.0150817	0.92167	no
		20	43	0.105163	0.491758	no
		20	44	-0.242095	0.109099	no
		20	45	-0.226222	0.1351	no
		20	46	0.732801	1.04656e-08	***
		20	47	0.862485	2.66168e-14	***
		20	48	-0.0955398	0.532433	no
		20	49	-0.078804	0.606862	no
		20	50	-0.288534	0.0545834	no
		20	51	-0.00176551	0.990816	no
		20	52	-0.420488	0.00402767	**
		20	53	0.162622	0.285824	no
		20	54	0.572544	3.96281e-05	***
		20	55	-0.338717	0.022847	*
		20	56	0.585844	2.3585e-05	***
		20	57	-0.307615	0.0398198	*
		20	58	0.85501	7.68174e-14	***
		20	59	-0.531292	0.000173229	***
		20	60	0.918237	6.61172e-19	***
		20	61	-0.178173	0.241605	no
		21	21	1	0	***
		21	22	0.68241	2.43131e-07	***
		21	23	0.317436	0.0336032	*
		21	24	0.253602	0.0927736	no
		21	25	0.236209	0.118254	no
		21	26	0.529076	0.000186518	***
		21	27	0.362857	0.0142952	*
		21	28	0.0295482	0.84721	no
		21	29	0.518494	0.000263642	***
		21	30	0.415097	0.00457745	**
		21	31	0.198056	0.192174	no
		21	32	0.241704	0.10969	no
		21	33	0.074038	0.628847	no
		21	34	0.362812	0.0143083	*
		21	35	-0.0476623	0.75587	no
		21	36	0.347978	0.0191626	*
		21	37	0.0380107	0.804214	no
		21	38	0.274057	0.0684933	no
		21	39	0.317436	0.0336032	*
		21	40	0.581374	2.815e-05	***
		21	41	0.152453	0.317422	no
		21	42	0.652066	1.2188e-06	***
		21	43	0.541773	0.00012126	***
		21	44	0.358115	0.0157171	*
		21	45	0.407425	0.00547237	**
		21	46	0.0239571	0.875868	no
		21	47	-0.00551674	0.971309	no
		21	48	0.398095	0.00676286	**
		21	49	0.229087	0.130095	no
		21	50	-0.13883	0.363081	no
		21	51	0.410654	0.0050786	**
		21	52	-0.333797	0.0250345	*
		21	53	0.0114688	0.940396	no
		21	54	0.139536	0.360622	no
		21	55	-0.193881	0.201904	no
		21	56	0.39888	0.00664483	**
		21	57	0.344001	0.0206785	*
		21	58	-0.165098	0.278451	no
		21	59	-0.161972	0.28778	no
		21	60	-0.17973	0.237449	no
		21	61	0.713913	3.67836e-08	***
		22	22	1	0	***
		22	23	0.512714	0.000316991	***
		22	24	0.360858	0.0148807	*
		22	25	0.256082	0.0895168	no
		22	26	0.494767	0.000550412	***
		22	27	0.343344	0.0209383	*
		22	28	0.108421	0.478365	no
		22	29	0.241366	0.110202	no
		22	30	0.454642	0.00170397	**
		22	31	-0.0351005	0.818942	no
		22	32	0.260961	0.0833689	no
		22	33	0.12513	0.412786	no
		22	34	0.359381	0.0153262	*
		22	35	0.0992546	0.51654	no
		22	36	0.181366	0.233135	no
		22	37	0.0793128	0.604534	no
		22	38	0.307755	0.0397245	*
		22	39	0.512714	0.000316991	***
		22	40	0.534098	0.000157634	***
		22	41	0.197318	0.19387	no
		22	42	0.464904	0.00129283	**
		22	43	0.442908	0.00231276	**
		22	44	0.334695	0.0246226	*
		22	45	0.407587	0.00545193	**
		22	46	-0.131662	0.388619	no
		22	47	-0.127338	0.404523	no
		22	48	0.459346	0.00150296	**
		22	49	0.0888252	0.561753	no
		22	50	-0.0221626	0.885101	no
		22	51	0.402575	0.00611359	**
		22	52	-0.175381	0.24918	no
		22	53	-0.153888	0.312836	no
		22	54	-0.0131964	0.931437	no
		22	55	-0.00858698	0.955355	no
		22	56	0.502579	0.000434506	***
		22	57	0.24052	0.111494	no
		22	58	-0.198872	0.190312	no
		22	59	-0.154719	0.310198	no
		22	60	-0.248633	0.0995745	no
		22	61	0.708945	5.0359e-08	***
		23	23	1	0	***
		23	24	0.28763	0.0553788	no
		23	25	-0.39047	0.00800572	**
		23	26	0.000367919	0.998086	no
		23	27	0.169184	0.266561	no
		23	28	-0.354051	0.0170296	*
		23	29	-0.154822	0.309872	no
		23	30	-0.00375728	0.980457	no
		23	31	-0.138084	0.36569	no
		23	32	-0.320206	0.0320025	*
		23	33	-0.192953	0.204114	no
		23	34	-0.11106	0.467654	no
		23	35	-0.275384	0.0671109	no
		23	36	-0.448445	0.00200495	**
		23	37	-0.23014	0.128289	no
		23	38	-0.172196	0.258014	no
		23	39	1	0	***
		23	40	0.0982459	0.520832	no
		23	41	-0.294968	0.0491792	*
		23	42	0.35378	0.0171203	*
		23	43	0.0997398	0.514481	no
		23	44	-0.192331	0.205604	no
		23	45	-0.0750799	0.624013	no
		23	46	-0.146253	0.337732	no
		23	47	0.248525	0.0997256	no
		23	48	0.0959164	0.530811	no
		23	49	0.180991	0.234119	no
		23	50	0.272673	0.0699578	no
		23	51	0.467826	0.00119319	**
		23	52	0.0238234	0.876556	no
		23	53	-0.406571	0.00558078	**
		23	54	-0.0522345	0.733275	no
		23	55	0.197094	0.194385	no
		23	56	0.6683	5.2647e-07	***
		23	57	-0.451232	0.00186421	**
		23	58	-0.0443453	0.772391	no
		23	59	-0.164178	0.281176	no
		23	60	0.102629	0.502311	no
		23	61	0.356077	0.0163642	*
		24	24	1	0	***
		24	25	0.392152	0.00771569	**
		24	26	0.64756	1.52513e-06	***
		24	27	0.398299	0.00673206	**
		24	28	0.369385	0.0125179	*
		24	29	0.0394161	0.797124	no
		24	30	0.685963	1.98805e-07	***
		24	31	0.493275	0.000575465	***
		24	32	0.510267	0.000342381	***
		24	33	0.396055	0.00707773	**
		24	34	0.545164	0.000107771	***
		24	35	0.0426703	0.780772	no
		24	36	0.222	0.142738	no
		24	37	0.750294	2.96379e-09	***
		24	38	0.586397	2.30697e-05	***
		24	39	0.28763	0.0553788	no
		24	40	0.402443	0.00613191	**
		24	41	0.517027	0.000276357	***
		24	42	-0.150193	0.324734	no
		24	43	0.685674	2.02103e-07	***
		24	44	0.618788	5.88029e-06	***
		24	45	0.689608	1.61239e-07	***
		24	46	0.514551	0.000299071	***
		24	47	0.217644	0.150947	no
		24	48	0.786317	1.54331e-10	***
		24	49	-0.146617	0.336519	no
		24	50	-0.0321449	0.833964	no
		24	51	-0.336506	0.0238096	*
		24	52	-0.51581	0.00028732	***
		24	53	0.278767	0.0636889	no
		24	54	0.518225	0.00026593	***
		24	55	-0.227107	0.133539	no
		24	56	0.477601	0.000907703	***
		24	57	0.21587	0.154388	no
		24	58	0.548466	9.59617e-05	***
		24	59	-0.441114	0.00242108	**
		24	60	0.418055	0.00426814	**
		24	61	0.531042	0.000174685	***
		25	25	1	0	***
		25	26	0.788993	1.21168e-10	***
		25	27	0.245815	0.103597	no
		25	28	0.860958	3.32181e-14	***
		25	29	0.440843	0.00243782	**
		25	30	0.672104	4.29222e-07	***
		25	31	0.236298	0.118111	no
		25	32	0.929546	3.02093e-20	***
		25	33	0.769028	6.80971e-10	***
		25	34	0.819974	5.56411e-12	***
		25	35	0.481036	0.000822951	***
		25	36	0.90677	9.88473e-18	***
		25	37	0.578595	3.13823e-05	***
		25	38	0.828173	2.22886e-12	***
		25	39	-0.39047	0.00800572	**
		25	40	0.542056	0.00012008	***
		25	41	0.878282	2.2761e-15	***
		25	42	-0.215267	0.15557	no
		25	43	0.531185	0.000173848	***
		25	44	0.88392	8.704e-16	***
		25	45	0.787578	1.37763e-10	***
		25	46	0.177196	0.244237	no
		25	47	-0.517509	0.000272121	***
		25	48	0.717039	3.00828e-08	***
		25	49	0.0172667	0.910366	no
		25	50	-0.271477	0.0712433	no
		25	51	-0.519315	0.000256764	***
		25	52	-0.248545	0.0996978	no
		25	53	0.509888	0.000346469	***
		25	54	0.265732	0.0776819	no
		25	55	-0.259	0.0857995	no
		25	56	-0.225941	0.135598	no
		25	57	0.888406	3.90721e-16	***
		25	58	-0.0372685	0.807964	no
		25	59	0.0513549	0.737605	no
		25	60	-0.275433	0.067061	no
		25	61	0.493037	0.000579566	***
		26	26	1	0	***
		26	27	0.601508	1.24215e-05	***
		26	28	0.691749	1.42371e-07	***
		26	29	0.325695	0.0290166	*
		26	30	0.892304	1.89387e-16	***
		26	31	0.273302	0.0692893	no
		26	32	0.824019	3.56382e-12	***
		26	33	0.737392	7.58828e-09	***
		26	34	0.914263	1.76139e-18	***
		26	35	0.290242	0.0531041	no
		26	36	0.630452	3.45907e-06	***
		26	37	0.507125	0.000377655	***
		26	38	0.876054	3.28507e-15	***
		26	39	0.000367919	0.998086	no
		26	40	0.753255	2.36951e-09	***
		26	41	0.727414	1.51368e-08	***
		26	42	-0.0292146	0.848915	no
		26	43	0.724173	1.88213e-08	***
		26	44	0.914513	1.65852e-18	***
		26	45	0.93483	5.9625e-21	***
		26	46	0.128006	0.40204	no
		26	47	-0.36002	0.0151322	*
		26	48	0.912803	2.49507e-18	***
		26	49	0.06461	0.673272	no
		26	50	0.0516206	0.736296	no
		26	51	-0.31113	0.0374945	*
		26	52	-0.332259	0.0257531	*
		26	53	0.253626	0.0927414	no
		26	54	0.282705	0.0598818	no
		26	55	-0.151958	0.319016	no
		26	56	0.0828096	0.588644	no
		26	57	0.615188	6.897e-06	***
		26	58	-0.0212058	0.890031	no
		26	59	-0.132827	0.3844	no
		26	60	-0.18932	0.212925	no
		26	61	0.782043	2.25535e-10	***
		27	27	1	0	***
		27	28	0.356761	0.0161446	*
		27	29	0.0206957	0.89266	no
		27	30	0.562671	5.74247e-05	***
		27	31	0.113271	0.458783	no
		27	32	0.377086	0.0106671	*
		27	33	0.333229	0.025298	*
		27	34	0.450274	0.00191157	**
		27	35	0.0878647	0.566008	no
		27	36	0.067059	0.661618	no
		27	37	0.169547	0.265523	no
		27	38	0.443866	0.00225669	**
		27	39	0.169184	0.266561	no
		27	40	0.255111	0.0907806	no
		27	41	0.275417	0.067077	no
		27	42	-0.0834562	0.585726	no
		27	43	0.330971	0.0263681	*
		27	44	0.40227	0.006156	**
		27	45	0.517532	0.00027192	***
		27	46	-0.0254973	0.867957	no
		27	47	-0.15358	0.313817	no
		27	48	0.505886	0.000392443	***
		27	49	0.0109029	0.943332	no
		27	50	0.282177	0.0603819	no
		27	51	-0.168777	0.26773	no
		27	52	-0.0794674	0.603828	no
		27	53	0.0600073	0.695378	no
		27	54	0.0711682	0.642242	no
		27	55	0.0797943	0.602335	no
		27	56	0.036189	0.813426	no
		27	57	0.119564	0.434037	no
		27	58	-0.0554924	0.717308	no
		27	59	-0.0636104	0.678051	no
		27	60	-0.0662895	0.665271	no
		27	61	0.461822	0.00140586	**
		28	28	1	0	***
		28	29	0.31546	0.0347853	*
		28	30	0.552858	8.2076e-05	***
		28	31	0.112268	0.462797	no
		28	32	0.814611	9.87714e-12	***
		28	33	0.714072	3.64119e-08	***
		28	34	0.662608	7.10746e-07	***
		28	35	0.345276	0.0201817	*
		28	36	0.677952	3.11764e-07	***
		28	37	0.558512	6.69019e-05	***
		28	38	0.885758	6.29465e-16	***
		28	39	-0.354051	0.0170296	*
		28	40	0.299463	0.0456675	*
		28	41	0.913571	2.07899e-18	***
		28	42	-0.368205	0.0128245	*
		28	43	0.385247	0.00896681	**
		28	44	0.718759	2.69025e-08	***
		28	45	0.667778	5.4131e-07	***
		28	46	0.197969	0.192374	no
		28	47	-0.449001	0.00197614	**
		28	48	0.650763	1.30097e-06	***
		28	49	-0.24841	0.0998873	no
		28	50	-0.0983204	0.520514	no
		28	51	-0.575292	3.56647e-05	***
		28	52	-0.126404	0.408006	no
		28	53	0.399163	0.00660289	**
		28	54	0.282813	0.0597797	no
		28	55	-0.148232	0.331166	no
		28	56	-0.302581	0.0433532	*
		28	57	0.762792	1.12765e-09	***
		28	58	-0.0514309	0.737231	no
		28	59	0.185761	0.221811	no
		28	60	-0.172454	0.257293	no
		28	61	0.315269	0.0349014	*
		29	29	1	0	***
		29	30	0.14906	0.328441	no
		29	31	0.297	0.0475658	*
		29	32	0.355269	0.0166267	*
		29	33	0.0262069	0.864315	no
		29	34	0.200234	0.187232	no
		29	35	0.220721	0.145112	no
		29	36	0.63456	2.85461e-06	***
		29	37	0.163975	0.281779	no
		29	38	0.309582	0.0385042	*
		29	39	-0.154822	0.309872	no
		29	40	0.229777	0.12891	no
		29	41	0.361208	0.0147768	*
		29	42	0.540075	0.000128576	***
		29	43	0.450868	0.00188208	**
		29	44	0.261996	0.0821089	no
		29	45	0.209132	0.167981	no
		29	46	0.326548	0.0285739	*
		29	47	0.0769021	0.615595	no
		29	48	0.176615	0.245813	no
		29	49	-0.00453323	0.976423	no
		29	50	-0.532502	0.000166339	***
		29	51	0.209623	0.166961	no
		29	52	-0.29465	0.049436	*
		29	53	0.35866	0.015548	*
		29	54	0.387304	0.00857693	**
		29	55	-0.272197	0.0704672	no
		29	56	0.14871	0.329589	no
		29	57	0.608345	9.28854e-06	***
		29	58	-0.0740328	0.628871	no
		29	59	0.137847	0.366522	no
		29	60	-0.0553212	0.718144	no
		29	61	0.390769	0.00795349	**
		30	30	1	0	***
		30	31	0.250428	0.0970743	no
		30	32	0.830667	1.67132e-12	***
		30	33	0.642115	1.99011e-06	***
		30	34	0.87477	4.04549e-15	***
		30	35	0.276558	0.065907	no
		30	36	0.489891	0.000636141	***
		30	37	0.487234	0.000687726	***
		30	38	0.789694	1.13662e-10	***
		30	39	-0.00375728	0.980457	no
		30	40	0.628508	3.78472e-06	***
		30	41	0.55809	6.79393e-05	***
		30	42	-0.181332	0.233223	no
		30	43	0.776586	3.61668e-10	***
		30	44	0.890769	2.52702e-16	***
		30	45	0.966973	3.70727e-27	***
		30	46	0.0616954	0.68724	no
		30	47	-0.377893	0.0104875	*
		30	48	0.925859	8.71442e-20	***
		30	49	-0.0277167	0.856578	no
		30	50	0.209917	0.166354	no
		30	51	-0.393372	0.00751113	**
		30	52	-0.275322	0.0671752	no
		30	53	0.110307	0.470697	no
		30	54	0.234205	0.121499	no
		30	55	0.00140173	0.992709	no
		30	56	-0.0125056	0.935019	no
		30	57	0.453761	0.00174414	**
		30	58	-0.0345153	0.821911	no
		30	59	-0.0776365	0.612217	no
		30	60	-0.178303	0.241255	no
		30	61	0.680055	2.77401e-07	***
		31	31	1	0	***
		31	32	0.242735	0.108136	no
		31	33	0.0431755	0.778242	no
		31	34	0.216477	0.153204	no
		31	35	0.277037	0.0654207	no
		31	36	0.311755	0.0370932	*
		31	37	0.6184	5.9828e-06	***
		31	38	0.170201	0.263654	no
		31	39	-0.138084	0.36569	no
		31	40	0.20732	0.171778	no
		31	41	0.246789	0.102193	no
		31	42	-0.0243445	0.873877	no
		31	43	0.533989	0.000158216	***
		31	44	0.345642	0.0200411	*
		31	45	0.294754	0.0493519	*
		31	46	0.854521	8.21597e-14	***
		31	47	0.535096	0.000152403	***
		31	48	0.283399	0.0592297	no
		31	49	0.225992	0.135508	no
		31	50	-0.396455	0.00701498	**
		31	51	-0.22704	0.133656	no
		31	52	-0.646238	1.62771e-06	***
		31	53	0.52632	0.000204335	***
		31	54	0.876387	3.11139e-15	***
		31	55	-0.567088	4.87156e-05	***
		31	56	0.37129	0.0120362	*
		31	57	0.303088	0.0429862	*
		31	58	0.75865	1.5633e-09	***
		31	59	-0.496768	0.000518344	***
		31	60	0.708847	5.06695e-08	***
		31	61	0.116994	0.44405	no
		32	32	1	0	***
		32	33	0.730316	1.24215e-08	***
		32	34	0.853848	9.00946e-14	***
		32	35	0.464324	0.00131344	**
		32	36	0.796003	6.32237e-11	***
		32	37	0.592904	1.7739e-05	***
		32	38	0.862409	2.69142e-14	***
		32	39	-0.320206	0.0320025	*
		32	40	0.484039	0.000754715	***
		32	41	0.782762	2.11727e-10	***
		32	42	-0.298916	0.046084	*
		32	43	0.64415	1.80287e-06	***
		32	44	0.912635	2.59594e-18	***
		32	45	0.888967	3.52654e-16	***
		32	46	0.149104	0.328295	no
		32	47	-0.515079	0.000294083	***
		32	48	0.815135	9.34545e-12	***
		32	49	-0.0894671	0.558918	no
		32	50	-0.0770273	0.615019	no
		32	51	-0.559914	6.35597e-05	***
		32	52	-0.214021	0.158035	no
		32	53	0.414348	0.00465876	**
		32	54	0.27415	0.068395	no
		32	55	-0.0975648	0.52374	no
		32	56	-0.240047	0.11222	no
		32	57	0.783035	2.06687e-10	***
		32	58	-0.0481448	0.753476	no
		32	59	0.130736	0.391992	no
		32	60	-0.249991	0.0976783	no
		32	61	0.516623	0.00027995	***
		33	33	1	0	***
		33	34	0.888391	3.9179e-16	***
		33	35	0.351314	0.0179646	*
		33	36	0.605705	1.04001e-05	***
		33	37	0.323615	0.0301197	*
		33	38	0.679961	2.78867e-07	***
		33	39	-0.192953	0.204114	no
		33	40	0.5786	3.13757e-05	***
		33	41	0.730497	1.22679e-08	***
		33	42	-0.421698	0.0039125	**
		33	43	0.320586	0.0317881	*
		33	44	0.812501	1.23161e-11	***
		33	45	0.748089	3.49419e-09	***
		33	46	-0.0463708	0.762291	no
		33	47	-0.574348	3.69828e-05	***
		33	48	0.72917	1.34343e-08	***
		33	49	0.160731	0.291539	no
		33	50	0.176442	0.246284	no
		33	51	-0.590372	1.96619e-05	***
		33	52	0.0685087	0.654757	no
		33	53	0.185566	0.222306	no
		33	54	0.0898391	0.557278	no
		33	55	0.0658263	0.667475	no
		33	56	-0.246984	0.101913	no
		33	57	0.519773	0.000252999	***
		33	58	-0.0968217	0.526922	no
		33	59	0.0839327	0.58358	no
		33	60	-0.256666	0.0887634	no
		33	61	0.372074	0.0118426	*
		34	34	1	0	***
		34	35	0.423772	0.00372189	**
		34	36	0.679868	2.80308e-07	***
		34	37	0.422057	0.00387889	**
		34	38	0.78315	2.04608e-10	***
		34	39	-0.11106	0.467654	no
		34	40	0.74324	4.98961e-09	***
		34	41	0.685798	2.00678e-07	***
		34	42	-0.216994	0.152201	no
		34	43	0.62123	5.27143e-06	***
		34	44	0.947508	6.46741e-23	***
		34	45	0.925767	8.94014e-20	***
		34	46	0.00875898	0.954462	no
		34	47	-0.530073	0.000180431	***
		34	48	0.875403	3.65218e-15	***
		34	49	0.208282	0.169754	no
		34	50	0.130318	0.393524	no
		34	51	-0.469785	0.00113027	**
		34	52	-0.148905	0.328948	no
		34	53	0.239045	0.113773	no
		34	54	0.191837	0.206793	no
		34	55	-0.0363738	0.81249	no
		34	56	-0.0924968	0.545628	no
		34	57	0.59365	1.7206e-05	***
		34	58	-0.0823772	0.590599	no
		34	59	-0.033801	0.825539	no
		34	60	-0.28228	0.0602841	no
		34	61	0.633601	2.98627e-06	***
		35	35	1	0	***
		35	36	0.463836	0.00133105	**
		35	37	0.237756	0.115793	no
		35	38	0.247843	0.10069	no
		35	39	-0.275384	0.0671109	no
		35	40	0.179299	0.238594	no
		35	41	0.29202	0.0515985	no
		35	42	-0.142633	0.349954	no
		35	43	0.275046	0.0674605	no
		35	44	0.408882	0.00529154	**
		35	45	0.3218	0.0311106	*
		35	46	0.0535404	0.726861	no
		35	47	-0.296956	0.0476001	*
		35	48	0.225615	0.136179	no
		35	49	0.321966	0.0310188	*
		35	50	-0.21701	0.152169	no
		35	51	-0.297495	0.047179	*
		35	52	-0.0394291	0.797059	no
		35	53	0.325432	0.029154	*
		35	54	0.173806	0.253522	no
		35	55	-0.189012	0.213686	no
		35	56	-0.131902	0.387748	no
		35	57	0.406963	0.0055308	**
		35	58	0.00325901	0.983049	no
		35	59	-0.0166173	0.913724	no
		35	60	-0.153406	0.314373	no
		35	61	0.171446	0.260126	no
		36	36	1	0	***
		36	37	0.481296	0.000816831	***
		36	38	0.61967	5.65334e-06	***
		36	39	-0.448445	0.00200495	**
		36	40	0.507202	0.000376751	***
		36	41	0.761169	1.28264e-09	***
		36	42	-8.04618e-05	0.999581	no
		36	43	0.507375	0.000374739	***
		36	44	0.745967	4.08774e-09	***
		36	45	0.604741	1.08358e-05	***
		36	46	0.231563	0.125882	no
		36	47	-0.40637	0.00560665	**
		36	48	0.513506	0.000309148	***
		36	49	0.146641	0.336438	no
		36	50	-0.503436	0.00042323	***
		36	51	-0.356414	0.0162555	*
		36	52	-0.280992	0.0615144	no
		36	53	0.582178	2.7274e-05	***
		36	54	0.297617	0.0470841	*
		36	55	-0.343716	0.0207907	*
		36	56	-0.178184	0.241574	no
		36	57	0.923229	1.79543e-19	***
		36	58	-0.0389662	0.799392	no
		36	59	0.0825624	0.589761	no
		36	60	-0.250771	0.0966019	no
		36	61	0.438024	0.00261816	**
		37	37	1	0	***
		37	38	0.633338	3.02336e-06	***
		37	39	-0.23014	0.128289	no
		37	40	0.202873	0.181364	no
		37	41	0.68838	1.73084e-07	***
		37	42	-0.305282	0.0414268	*
		37	43	0.53402	0.000158047	***
		37	44	0.59129	1.89437e-05	***
		37	45	0.564788	5.30876e-05	***
		37	46	0.712955	3.91002e-08	***
		37	47	0.167678	0.270904	no
		37	48	0.549897	9.12168e-05	***
		37	49	-0.184052	0.226169	no
		37	50	-0.442654	0.00232783	**
		37	51	-0.558371	6.72473e-05	***
		37	52	-0.638922	2.32064e-06	***
		37	53	0.672486	4.20457e-07	***
		37	54	0.599918	1.32771e-05	***
		37	55	-0.56041	6.24131e-05	***
		37	56	0.162855	0.285124	no
		37	57	0.561736	5.94425e-05	***
		37	58	0.672004	4.31546e-07	***
		37	59	-0.415635	0.00451973	**
		37	60	0.422241	0.00386183	**
		37	61	0.239189	0.113549	no
		38	38	1	0	***
		38	39	-0.172196	0.258014	no
		38	40	0.484926	0.00073556	***
		38	41	0.845971	2.56368e-13	***
		38	42	-0.229482	0.129416	no
		38	43	0.604729	1.0841e-05	***
		38	44	0.844437	3.12136e-13	***
		38	45	0.862438	2.68026e-14	***
		38	46	0.196129	0.196622	no
		38	47	-0.402616	0.00610791	**
		38	48	0.834771	1.0301e-12	***
		38	49	-0.249502	0.0983582	no
		38	50	0.0176211	0.908534	no
		38	51	-0.472056	0.00106106	**
		38	52	-0.277002	0.0654565	no
		38	53	0.315209	0.0349377	*
		38	54	0.294972	0.0491759	*
		38	55	-0.13732	0.368377	no
		38	56	-0.125059	0.413054	no
		38	57	0.703958	6.85877e-08	***
		38	58	-0.0245905	0.872613	no
		38	59	0.0478508	0.754935	no
		38	60	-0.177848	0.242479	no
		38	61	0.559001	6.57184e-05	***
		39	39	1	0	***
		39	40	0.0982459	0.520832	no
		39	41	-0.294968	0.0491792	*
		39	42	0.35378	0.0171203	*
		39	43	0.0997398	0.514481	no
		39	44	-0.192331	0.205604	no
		39	45	-0.0750799	0.624013	no
		39	46	-0.146253	0.337732	no
		39	47	0.248525	0.0997256	no
		39	48	0.0959164	0.530811	no
		39	49	0.180991	0.234119	no
		39	50	0.272673	0.0699578	no
		39	51	0.467826	0.00119319	**
		39	52	0.0238234	0.876556	no
		39	53	-0.406571	0.00558078	**
		39	54	-0.0522345	0.733275	no
		39	55	0.197094	0.194385	no
		39	56	0.6683	5.2647e-07	***
		39	57	-0.451232	0.00186421	**
		39	58	-0.0443453	0.772391	no
		39	59	-0.164178	0.281176	no
		39	60	0.102629	0.502311	no
		39	61	0.356077	0.0163642	*
		40	40	1	0	***
		40	41	0.455829	0.00165111	**
		40	42	0.28317	0.059445	no
		40	43	0.5884	2.12906e-05	***
		40	44	0.65811	8.96935e-07	***
		40	45	0.630897	3.38837e-06	***
		40	46	0.00673393	0.964983	no
		40	47	-0.22842	0.131248	no
		40	48	0.667395	5.52443e-07	***
		40	49	0.289724	0.0535494	no
		40	50	0.00210694	0.989041	no
		40	51	0.0713087	0.641584	no
		40	52	-0.320156	0.0320309	*
		40	53	0.0103984	0.94595	no
		40	54	0.175324	0.249336	no
		40	55	-0.232707	0.12397	no
		40	56	0.309919	0.038283	*
		40	57	0.396376	0.00702738	**
		40	58	-0.0393285	0.797566	no
		40	59	-0.321353	0.0313583	*
		40	60	-0.194139	0.201294	no
		40	61	0.71503	3.4244e-08	***
		41	41	1	0	***
		41	42	-0.224895	0.137466	no
		41	43	0.485738	0.000718402	***
		41	44	0.75631	1.87482e-09	***
		41	45	0.680787	2.66295e-07	***
		41	46	0.374171	0.0113381	*
		41	47	-0.274253	0.0682878	no
		41	48	0.708181	5.2824e-08	***
		41	49	-0.18715	0.218314	no
		41	50	-0.299152	0.0459041	*
		41	51	-0.495784	0.000533898	***
		41	52	-0.324276	0.0297655	*
		41	53	0.472363	0.00105201	**
		41	54	0.382134	0.00958559	**
		41	55	-0.326503	0.0285975	*
		41	56	-0.0855375	0.576379	no
		41	57	0.787481	1.3898e-10	***
		41	58	0.159293	0.295933	no
		41	59	-0.0394057	0.797177	no
		41	60	-0.0162904	0.915415	no
		41	61	0.412026	0.00491896	**
		42	42	1	0	***
		42	43	0.171374	0.26033	no
		42	44	-0.266803	0.0764479	no
		42	45	-0.238009	0.115394	no
		42	46	-0.027796	0.856172	no
		42	47	0.33312	0.0253489	*
		42	48	-0.146517	0.336853	no
		42	49	0.0913254	0.550749	no
		42	50	-0.32349	0.0301872	*
		42	51	0.872495	5.81893e-15	***
		42	52	-0.249407	0.0984901	no
		42	53	-0.17891	0.23963	no
		42	54	-0.00586968	0.969475	no
		42	55	-0.199582	0.188702	no
		42	56	0.551507	8.61383e-05	***
		42	57	-0.0353469	0.817693	no
		42	58	-0.163523	0.283126	no
		42	59	-0.195191	0.198816	no
		42	60	-0.0792676	0.604741	no
		42	61	0.398727	0.00666771	**
		43	43	1	0	***
		43	44	0.69378	1.264e-07	***
		43	45	0.73985	6.37065e-09	***
		43	46	0.395964	0.00709207	**
		43	47	0.061578	0.687805	no
		43	48	0.771766	5.42967e-10	***
		43	49	-0.00714077	0.962868	no
		43	50	-0.132549	0.385404	no
		43	51	-0.0996872	0.514704	no
		43	52	-0.507032	0.000378744	***
		43	53	0.152007	0.318858	no
		43	54	0.568142	4.68234e-05	***
		43	55	-0.278038	0.0644142	no
		43	56	0.329983	0.0268482	*
		43	57	0.458867	0.00152241	**
		43	58	0.198983	0.190059	no
		43	59	-0.250411	0.0970981	no
		43	60	0.14733	0.334149	no
		43	61	0.718393	2.7551e-08	***
		44	44	1	0	***
		44	45	0.964497	1.71123e-26	***
		44	46	0.173681	0.253869	no
		44	47	-0.451696	0.00184165	**
		44	48	0.882414	1.13057e-15	***
		44	49	0.117018	0.443959	no
		44	50	-0.0261963	0.86437	no
		44	51	-0.559571	6.43618e-05	***
		44	52	-0.289998	0.0533136	no
		44	53	0.375977	0.0109182	*
		44	54	0.305303	0.0414125	*
		44	55	-0.167146	0.272449	no
		44	56	-0.103847	0.497225	no
		44	57	0.701577	7.93135e-08	***
		44	58	0.0436345	0.775944	no
		44	59	-0.0764475	0.617691	no
		44	60	-0.177074	0.244567	no
		44	61	0.638364	2.38337e-06	***
		45	45	1	0	***
		45	46	0.132118	0.386965	no
		45	47	-0.409784	0.00518221	**
		45	48	0.93921	1.39625e-21	***
		45	49	0.0202625	0.894894	no
		45	50	0.120989	0.428538	no
		45	51	-0.49475	0.000550691	***
		45	52	-0.287338	0.0556387	no
		45	53	0.238279	0.11497	no
		45	54	0.284609	0.0581074	no
		45	55	-0.0736003	0.630883	no
		45	56	-0.0559168	0.715237	no
		45	57	0.587503	2.20708e-05	***
		45	58	0.00995734	0.948239	no
		45	59	-0.0718596	0.639005	no
		45	60	-0.164084	0.281454	no
		45	61	0.670446	4.69358e-07	***
		46	46	1	0	***
		46	47	0.692791	1.33957e-07	***
		46	48	0.195707	0.197607	no
		46	49	-0.128126	0.401596	no
		46	50	-0.505434	0.000397967	***
		46	51	-0.198228	0.191779	no
		46	52	-0.632263	3.17938e-06	***
		46	53	0.540714	0.000125775	***
		46	54	0.887954	4.24239e-16	***
		46	55	-0.555606	7.43494e-05	***
		46	56	0.398121	0.00675882	**
		46	57	0.293372	0.0504778	no
		46	58	0.862534	2.643e-14	***
		46	59	-0.418372	0.00423613	**
		46	60	0.84982	1.54932e-13	***
		46	61	-0.0349328	0.819793	no
		47	47	1	0	***
		47	48	-0.264698	0.0788887	no
		47	49	-0.131969	0.387506	no
		47	50	-0.289056	0.0541275	no
		47	51	0.357283	0.0159787	*
		47	52	-0.440275	0.00247326	**
		47	53	0.026082	0.864956	no
		47	54	0.550999	8.77137e-05	***
		47	55	-0.333589	0.0251309	*
		47	56	0.643635	1.84864e-06	***
		47	57	-0.372423	0.0117573	*
		47	58	0.729113	1.34866e-08	***
		47	59	-0.495246	0.000542572	***
		47	60	0.877926	2.41497e-15	***
		47	61	-0.19828	0.191661	no
		48	48	1	0	***
		48	49	-0.0867212	0.571094	no
		48	50	0.159324	0.295837	no
		48	51	-0.359337	0.0153396	*
		48	52	-0.323654	0.0300988	*
		48	53	0.124522	0.415078	no
		48	54	0.366137	0.0133772	*
		48	55	-0.0626213	0.682791	no
		48	56	0.13885	0.363013	no
		48	57	0.483006	0.000777591	***
		48	58	0.0778581	0.611198	no
		48	59	-0.151988	0.318918	no
		48	60	-0.0370372	0.809133	no
		48	61	0.683235	2.32085e-07	***
		49	49	1	0	***
		49	50	-0.0915906	0.549587	no
		49	51	-0.00593484	0.969136	no
		49	52	0.0179028	0.907078	no
		49	53	0.173278	0.254992	no
		49	54	-0.0270627	0.859928	no
		49	55	-0.195378	0.198376	no
		49	56	0.078308	0.609134	no
		49	57	0.00962328	0.949974	no
		49	58	-0.0186346	0.903297	no
		49	59	-0.183476	0.22765	no
		49	60	-0.11538	0.450406	no
		49	61	0.167594	0.271147	no
		50	50	1	0	***
		50	51	-0.0263612	0.863524	no
		50	52	0.525424	0.000210449	***
		50	53	-0.663053	6.9442e-07	***
		50	54	-0.31393	0.0357234	*
		50	55	0.697578	1.0091e-07	***
		50	56	-0.190287	0.210554	no
		50	57	-0.499384	0.000478954	***
		50	58	-0.383141	0.00938146	**
		50	59	0.321995	0.0310025	*
		50	60	-0.218422	0.149456	no
		50	61	-0.0881177	0.564886	no
		51	51	1	0	***
		51	52	0.0112821	0.941364	no
		51	53	-0.488449	0.000663702	***
		51	54	-0.152638	0.316828	no
		51	55	0.0884115	0.563584	no
		51	56	0.534184	0.000157178	***
		51	57	-0.345999	0.0199047	*
		51	58	-0.248902	0.0991964	no
		51	59	-0.0512473	0.738136	no
		51	60	-0.0524668	0.732133	no
		51	61	0.130933	0.391274	no
		52	52	1	0	***
		52	53	-0.447375	0.00206145	**
		52	54	-0.597208	1.48617e-05	***
		52	55	0.788046	1.32056e-10	***
		52	56	-0.453536	0.00175451	**
		52	57	-0.30099	0.0445219	*
		52	58	-0.576206	3.44297e-05	***
		52	59	0.727841	1.47054e-08	***
		52	60	-0.434614	0.00285196	**
		52	61	-0.319862	0.0321982	*
		53	53	1	0	***
		53	54	0.368062	0.0128621	*
		53	55	-0.586386	2.30807e-05	***
		53	56	-0.0517169	0.735822	no
		53	57	0.609485	8.84333e-06	***
		53	58	0.485088	0.00073212	***
		53	59	-0.200703	0.186179	no
		53	60	0.18655	0.219819	no
		53	61	0.0657799	0.667695	no
		54	54	1	0	***
		54	55	-0.448912	0.00198074	**
		54	56	0.432094	0.00303636	**
		54	57	0.342799	0.0211557	*
		54	58	0.663115	6.92161e-07	***
		54	59	-0.350858	0.0181246	*
		54	60	0.744608	4.51602e-09	***
		54	61	0.0961602	0.529762	no
		55	55	1	0	***
		55	56	-0.280436	0.0620524	no
		55	57	-0.363731	0.0140457	*
		55	58	-0.540567	0.000126416	***
		55	59	0.69841	9.60125e-08	***
		55	60	-0.325849	0.0289365	*
		55	61	-0.11762	0.441602	no
		56	56	1	0	***
		56	57	-0.187556	0.217298	no
		56	58	0.448384	0.00200813	**
		56	59	-0.57626	3.43573e-05	***
		56	60	0.50272	0.000432634	***
		56	61	0.362206	0.0144838	*
		57	57	1	0	***
		57	58	-0.0219599	0.886145	no
		57	59	0.120267	0.431321	no
		57	60	-0.211005	0.164117	no
		57	61	0.388811	0.00830077	**
		58	58	1	0	***
		58	59	-0.63233	3.16945e-06	***
		58	60	0.88331	9.68198e-16	***
		58	61	-0.136193	0.372356	no
		59	59	1	0	***
		59	60	-0.468764	0.00116268	**
		59	61	-0.190424	0.210221	no
		60	60	1	0	***
		60	61	-0.255189	0.0906785	no
		61	61	1	0	***

## Sheet: F.2
Table S6B. PCC coefficient and probability of U-box gene expression in Sorghum bicolor
gene name	gene ID1	gene_name1	gene_name2	PCC	pvalue
1	SbCHIP1	1	1	1	0	***
2	SbCHIP2	1	2	0.122869	0.421346	no
3	SbPUB1	1	3	0.0366092	0.811299	no
4	SbPUB10	1	4	0.00359684	0.981292	no
5	SbPUB11	1	5	0.48816	0.000669346	***
6	SbPUB12	1	6	0.48152	0.000811578	***
7	SbPUB13	1	7	-0.326293	0.0287058	*
8	SbPUB14	1	8	-0.0492097	0.7482	no
9	SbPUB15	1	9	0.142234	0.351319	no
10	SbPUB16	1	10	-0.194302	0.200908	no
11	SbPUB17	1	11	-0.00426605	0.977812	no
12	SbPUB18	1	12	0.170628	0.26244	no
13	SbPUB19	1	13	0.189795	0.211758	no
14	SbPUB2	1	14	0.0554536	0.717498	no
15	SbPUB20	1	15	0.209342	0.167545	no
16	SbPUB21	1	16	-0.131004	0.391016	no
17	SbPUB22	1	17	0.642215	1.98053e-06	***
18	SbPUB23	1	18	0.762042	1.19698e-09	***
19	SbPUB24	1	19	-0.369831	0.0124037	*
20	SbPUB25	1	20	-0.369831	0.0124037	*
21	SbPUB26	1	21	0.422581	0.00383038	**
22	SbPUB27	1	22	0.19814	0.191982	no
23	SbPUB28	1	23	-0.255106	0.0907872	no
24	SbPUB29	1	24	-0.191246	0.208223	no
25	SbPUB3	1	25	0.465446	0.0012738	**
26	SbPUB30	1	26	0.276118	0.0663562	no
27	SbPUB31	1	27	-0.118079	0.439808	no
28	SbPUB32	1	28	0.118594	0.437803	no
29	SbPUB33	1	29	0.633291	3.02992e-06	***
30	SbPUB34	1	30	0.0604975	0.693012	no
31	SbPUB35	1	31	0.196182	0.196499	no
32	SbPUB36	1	32	0.282436	0.0601355	no
33	SbPUB37	1	33	0.239763	0.112658	no
34	SbPUB38	1	34	0.340712	0.022007	*
35	SbPUB39	1	35	0.387817	0.00848204	**
36	SbPUB4	1	36	0.685318	2.06248e-07	***
37	SbPUB40	1	37	-0.0153476	0.920294	no
38	SbPUB41	1	38	0.0851899	0.577935	no
39	SbPUB42	1	39	-0.255106	0.0907872	no
40	SbPUB43	1	40	0.472239	0.00105567	**
41	SbPUB44	1	41	0.217686	0.150865	no
42	SbPUB45	1	42	0.434588	0.00285379	**
43	SbPUB46	1	43	0.127049	0.405597	no
44	SbPUB47	1	44	0.302137	0.0436772	*
45	SbPUB48	1	45	0.14512	0.341528	no
46	SbPUB49	1	46	0.0180413	0.906362	no
47	SbPUB5	1	47	-0.231989	0.125167	no
48	SbPUB50	1	48	0.0495724	0.746405	no
49	SbPUB51	1	49	0.48152	0.000811578	***
50	SbPUB52	1	50	-0.501631	0.000447283	***
51	SbPUB53	1	51	0.153517	0.314016	no
52	SbPUB54	1	52	-0.141027	0.355463	no
53	SbPUB55	1	53	0.439404	0.00252845	**
54	SbPUB56	1	54	0.0655034	0.669012	no
55	SbPUB57	1	55	-0.308909	0.0389507	*
56	SbPUB58	1	56	0.0343789	0.822604	no
57	SbPUB59	1	57	0.560297	6.26732e-05	***
58	SbPUB6	1	58	-0.144463	0.343743	no
59	SbPUB60	1	59	-0.00196805	0.989763	no
60	SbPUB61	1	60	-0.315811	0.0345728	*
61	SbPUB62	1	61	0.305225	0.0414668	*
62	SbPUB63	1	62	0.569727	4.41056e-05	***
63	SbPUB64	1	63	0.445081	0.00218734	**
64	SbPUB65	1	64	0.439595	0.00251627	**
65	SbPUB7	1	65	0.632759	3.1064e-06	***
66	SbPUB8	1	66	-0.643822	1.83192e-06	***
67	SbPUB9	1	67	0.439869	0.00249884	**
68	SbUFD2	1	68	0.475329	0.000967976	***
		2	2	1	0	***
		2	3	0.253476	0.0929407	no
		2	4	0.410047	0.00515066	**
		2	5	-0.395512	0.00716365	**
		2	6	-0.17431	0.252128	no
		2	7	0.204597	0.177604	no
		2	8	0.642829	1.92246e-06	***
		2	9	-0.0537319	0.725922	no
		2	10	-0.556946	7.0826e-05	***
		2	11	-0.410481	0.00509905	**
		2	12	-0.340927	0.0219178	*
		2	13	0.221036	0.144525	no
		2	14	-0.346191	0.0198317	*
		2	15	0.0400024	0.794172	no
		2	16	0.847852	2.00781e-13	***
		2	17	-0.261332	0.0829161	no
		2	18	-0.280922	0.0615827	no
		2	19	0.477639	0.000906716	***
		2	20	0.477639	0.000906716	***
		2	21	0.230166	0.128245	no
		2	22	0.0380361	0.804085	no
		2	23	0.170453	0.262939	no
		2	24	-0.0407304	0.790509	no
		2	25	-0.316121	0.0343859	*
		2	26	-0.26579	0.0776153	no
		2	27	-0.183038	0.228781	no
		2	28	-0.273519	0.0690598	no
		2	29	0.457667	0.00157212	**
		2	30	-0.398312	0.00672995	**
		2	31	0.310915	0.0376335	*
		2	32	-0.37534	0.0110647	*
		2	33	-0.512052	0.000323688	***
		2	34	-0.469579	0.00113676	**
		2	35	-0.211978	0.162137	no
		2	36	-0.120594	0.430061	no
		2	37	-0.0537238	0.725962	no
		2	38	-0.293115	0.0506896	no
		2	39	0.170453	0.262939	no
		2	40	-0.102287	0.503745	no
		2	41	-0.135523	0.374734	no
		2	42	0.659961	8.15421e-07	***
		2	43	0.072894	0.634173	no
		2	44	-0.417498	0.00432495	**
		2	45	-0.404398	0.0058652	**
		2	46	0.501127	0.000454224	***
		2	47	0.755638	1.97455e-09	***
		2	48	-0.253628	0.0927385	no
		2	49	-0.17431	0.252128	no
		2	50	-0.416203	0.00445954	**
		2	51	0.627007	4.05519e-06	***
		2	52	-0.303758	0.042505	*
		2	53	-0.015562	0.919184	no
		2	54	0.4333	0.00294683	**
		2	55	-0.212038	0.162014	no
		2	56	0.528666	0.000189075	***
		2	57	-0.0649001	0.671888	no
		2	58	0.315211	0.0349365	*
		2	59	-0.124227	0.416192	no
		2	60	0.529506	0.000183873	***
		2	61	0.000230041	0.998803	no
		2	62	0.0204124	0.894121	no
		2	63	-0.0327365	0.830952	no
		2	64	0.711298	4.34343e-08	***
		2	65	0.0969452	0.526392	no
		2	66	0.381812	0.0096517	**
		2	67	0.21882	0.148697	no
		2	68	-0.08052	0.599027	no
		3	3	1	0	***
		3	4	0.678108	3.09081e-07	***
		3	5	0.265293	0.0781924	no
		3	6	0.0285425	0.852352	no
		3	7	0.0334565	0.82729	no
		3	8	0.678278	3.06187e-07	***
		3	9	0.640686	2.13221e-06	***
		3	10	-0.596605	1.52373e-05	***
		3	11	0.0710918	0.6426	no
		3	12	0.17264	0.256771	no
		3	13	0.837756	7.18429e-13	***
		3	14	0.176056	0.247335	no
		3	15	0.74534	4.2805e-09	***
		3	16	0.460988	0.00143794	**
		3	17	-0.348376	0.0190163	*
		3	18	-0.237251	0.116593	no
		3	19	0.7128	3.94882e-08	***
		3	20	0.7128	3.94882e-08	***
		3	21	-0.0426486	0.780881	no
		3	22	-0.139139	0.362004	no
		3	23	-0.186947	0.218823	no
		3	24	0.592647	1.79262e-05	***
		3	25	0.300201	0.0451106	*
		3	26	0.202233	0.182774	no
		3	27	-0.0130292	0.932304	no
		3	28	0.260822	0.0835394	no
		3	29	0.18341	0.227822	no
		3	30	0.136896	0.369871	no
		3	31	0.82597	2.86323e-12	***
		3	32	0.246503	0.102604	no
		3	33	0.108637	0.477482	no
		3	34	0.135041	0.376453	no
		3	35	0.175789	0.248064	no
		3	36	0.319041	0.0326682	*
		3	37	0.832003	1.42966e-12	***
		3	38	0.24885	0.0992696	no
		3	39	-0.186947	0.218823	no
		3	40	0.0484702	0.751862	no
		3	41	0.459035	0.00151554	**
		3	42	-0.199578	0.188709	no
		3	43	0.368624	0.012715	*
		3	44	0.312944	0.0363393	*
		3	45	0.237127	0.116789	no
		3	46	0.918282	6.53616e-19	***
		3	47	0.52472	0.00021537	***
		3	48	0.248688	0.0994959	no
		3	49	0.0285425	0.852352	no
		3	50	-0.579363	3.0457e-05	***
		3	51	-0.424099	0.00369259	**
		3	52	-0.660112	8.09116e-07	***
		3	53	0.683342	2.30687e-07	***
		3	54	0.761422	1.25728e-09	***
		3	55	-0.648174	1.47956e-06	***
		3	56	0.301821	0.0439082	*
		3	57	0.343737	0.0207823	*
		3	58	0.890541	2.63665e-16	***
		3	59	-0.523012	0.000227747	***
		3	60	0.752465	2.51613e-09	***
		3	61	0.0220858	0.885497	no
		3	62	0.712815	3.94504e-08	***
		3	63	0.255861	0.0898039	no
		3	64	0.0890375	0.560815	no
		3	65	0.152892	0.316016	no
		3	66	-0.236664	0.117526	no
		3	67	0.856489	6.25762e-14	***
		3	68	0.68555	2.03534e-07	***
		4	4	1	0	***
		4	5	-0.174421	0.251822	no
		4	6	0.214378	0.157325	no
		4	7	0.339354	0.0225758	*
		4	8	0.802228	3.47236e-11	***
		4	9	0.0585819	0.702276	no
		4	10	-0.58976	2.01546e-05	***
		4	11	-0.115337	0.450576	no
		4	12	-0.0280171	0.85504	no
		4	13	0.400858	0.00635571	**
		4	14	-0.136395	0.371641	no
		4	15	0.317999	0.0332727	*
		4	16	0.651032	1.2836e-06	***
		4	17	-0.494298	0.000558178	***
		4	18	-0.0711893	0.642143	no
		4	19	0.750625	2.89094e-09	***
		4	20	0.750625	2.89094e-09	***
		4	21	0.14764	0.333122	no
		4	22	-0.0347834	0.820551	no
		4	23	0.152405	0.317579	no
		4	24	0.397824	0.0068039	**
		4	25	-0.169796	0.264809	no
		4	26	-0.0556139	0.716715	no
		4	27	-0.0704528	0.645599	no
		4	28	-0.291786	0.051795	no
		4	29	-0.0581887	0.704184	no
		4	30	-0.0891949	0.56012	no
		4	31	0.662809	7.03339e-07	***
		4	32	-0.192965	0.204086	no
		4	33	-0.162297	0.286802	no
		4	34	-0.115988	0.448008	no
		4	35	-0.104466	0.494649	no
		4	36	-0.0986829	0.51897	no
		4	37	0.357661	0.0158594	*
		4	38	-0.227402	0.133022	no
		4	39	0.152405	0.317579	no
		4	40	0.117561	0.441831	no
		4	41	-0.0714643	0.640855	no
		4	42	0.119407	0.434644	no
		4	43	0.174608	0.251306	no
		4	44	-0.033751	0.825793	no
		4	45	-0.0585941	0.702217	no
		4	46	0.644341	1.78609e-06	***
		4	47	0.686022	1.98132e-07	***
		4	48	0.00181583	0.990555	no
		4	49	0.214378	0.157325	no
		4	50	-0.32375	0.0300471	*
		4	51	0.0439996	0.774119	no
		4	52	-0.563178	5.63578e-05	***
		4	53	0.292097	0.0515341	no
		4	54	0.550722	8.85832e-05	***
		4	55	-0.479925	0.000849557	***
		4	56	0.579403	3.04093e-05	***
		4	57	-0.10572	0.489454	no
		4	58	0.764457	9.871e-10	***
		4	59	-0.656963	9.5122e-07	***
		4	60	0.739483	6.54015e-09	***
		4	61	-0.0140889	0.926812	no
		4	62	0.385193	0.00897714	**
		4	63	-0.221059	0.144483	no
		4	64	0.18721	0.218165	no
		4	65	0.230183	0.128216	no
		4	66	0.131435	0.389445	no
		4	67	0.590147	1.98418e-05	***
		4	68	0.19077	0.209378	no
		5	5	1	0	***
		5	6	0.140114	0.358617	no
		5	7	-0.380655	0.00989223	**
		5	8	-0.345167	0.020224	*
		5	9	0.677867	3.13233e-07	***
		5	10	0.122713	0.421938	no
		5	11	0.491653	0.000603863	***
		5	12	0.598688	1.3976e-05	***
		5	13	0.472723	0.00104149	**
		5	14	0.640055	2.19794e-06	***
		5	15	0.582281	2.7163e-05	***
		5	16	-0.524562	0.000216493	***
		5	17	0.528508	0.000190072	***
		5	18	0.343412	0.0209113	*
		5	19	-0.350888	0.0181139	*
		5	20	-0.350888	0.0181139	*
		5	21	0.218225	0.149831	no
		5	22	0.18032	0.235887	no
		5	23	-0.32936	0.0271547	*
		5	24	0.347755	0.019245	*
		5	25	0.894358	1.27852e-16	***
		5	26	0.688069	1.76206e-07	***
		5	27	0.191528	0.20754	no
		5	28	0.708461	5.19067e-08	***
		5	29	0.392883	0.00759265	**
		5	30	0.602283	1.20231e-05	***
		5	31	0.123054	0.42064	no
		5	32	0.832874	1.29045e-12	***
		5	33	0.679463	2.86709e-07	***
		5	34	0.74208	5.42706e-09	***
		5	35	0.438181	0.00260784	**
		5	36	0.876749	2.932e-15	***
		5	37	0.527228	0.000198304	***
		5	38	0.695518	1.14073e-07	***
		5	39	-0.32936	0.0271547	*
		5	40	0.442778	0.00232046	**
		5	41	0.767541	7.69088e-10	***
		5	42	-0.188776	0.214269	no
		5	43	0.45669	0.00161369	**
		5	44	0.804136	2.87775e-11	***
		5	45	0.695644	1.13221e-07	***
		5	46	0.0638993	0.676668	no
		5	47	-0.565332	5.2022e-05	***
		5	48	0.592246	1.82211e-05	***
		5	49	0.140114	0.358617	no
		5	50	-0.363804	0.0140247	*
		5	51	-0.535005	0.000152869	***
		5	52	-0.238998	0.113845	no
		5	53	0.61367	7.37225e-06	***
		5	54	0.0749294	0.62471	no
		5	55	-0.266522	0.0767709	no
		5	56	-0.270134	0.072709	no
		5	57	0.792705	8.61261e-11	***
		5	58	-0.076152	0.619054	no
		5	59	0.0658874	0.667184	no
		5	60	-0.37405	0.0113665	*
		5	61	0.504548	0.000408995	***
		5	62	0.697798	9.95975e-08	***
		5	63	0.74146	5.67543e-09	***
		5	64	-0.0272714	0.858859	no
		5	65	0.428158	0.00334531	**
		5	66	-0.865298	1.75764e-14	***
		5	67	0.492074	0.000596373	***
		5	68	0.771087	5.74512e-10	***
		6	6	1	0	***
		6	7	0.00305353	0.984117	no
		6	8	0.04508	0.768723	no
		6	9	-0.234256	0.121416	no
		6	10	-0.0947963	0.535643	no
		6	11	0.0172701	0.910348	no
		6	12	0.0843784	0.581576	no
		6	13	-0.114336	0.454544	no
		6	14	-0.112411	0.462223	no
		6	15	0.0204696	0.893826	no
		6	16	-0.134493	0.378409	no
		6	17	0.0651711	0.670595	no
		6	18	0.542372	0.000118769	***
		6	19	-0.078804	0.606862	no
		6	20	-0.078804	0.606862	no
		6	21	0.229087	0.130095	no
		6	22	0.0888252	0.561753	no
		6	23	0.180991	0.234119	no
		6	24	-0.146617	0.336519	no
		6	25	0.0172667	0.910366	no
		6	26	0.06461	0.673272	no
		6	27	0.0109029	0.943332	no
		6	28	-0.24841	0.0998873	no
		6	29	-0.00453323	0.976423	no
		6	30	-0.0277167	0.856578	no
		6	31	0.225992	0.135508	no
		6	32	-0.0894671	0.558918	no
		6	33	0.160731	0.291539	no
		6	34	0.208282	0.169754	no
		6	35	0.321966	0.0310188	*
		6	36	0.146641	0.336438	no
		6	37	-0.184052	0.226169	no
		6	38	-0.249502	0.0983582	no
		6	39	0.180991	0.234119	no
		6	40	0.289724	0.0535494	no
		6	41	-0.18715	0.218314	no
		6	42	0.0913254	0.550749	no
		6	43	-0.00714077	0.962868	no
		6	44	0.117018	0.443959	no
		6	45	0.0202625	0.894894	no
		6	46	-0.128126	0.401596	no
		6	47	-0.131969	0.387506	no
		6	48	-0.0867212	0.571094	no
		6	49	1	0	***
		6	50	-0.0915906	0.549587	no
		6	51	-0.00593484	0.969136	no
		6	52	0.0179028	0.907078	no
		6	53	0.173278	0.254992	no
		6	54	-0.0270627	0.859928	no
		6	55	-0.195378	0.198376	no
		6	56	0.078308	0.609134	no
		6	57	0.00962328	0.949974	no
		6	58	-0.0186346	0.903297	no
		6	59	-0.183476	0.22765	no
		6	60	-0.11538	0.450406	no
		6	61	0.167594	0.271147	no
		6	62	0.256982	0.0883575	no
		6	63	-0.175676	0.248371	no
		6	64	-0.00125372	0.993479	no
		6	65	0.452594	0.00179866	**
		6	66	-0.321732	0.0311479	*
		6	67	0.279589	0.0628786	no
		6	68	0.0786159	0.607723	no
		7	7	1	0	***
		7	8	0.266339	0.0769816	no
		7	9	-0.193108	0.203744	no
		7	10	0.0334169	0.827492	no
		7	11	0.363802	0.0140253	*
		7	12	0.331192	0.0262619	*
		7	13	0.0950696	0.534462	no
		7	14	0.255278	0.090563	no
		7	15	0.135098	0.37625	no
		7	16	0.42617	0.00351169	**
		7	17	-0.493903	0.000564798	***
		7	18	-0.285596	0.0572047	no
		7	19	0.357591	0.0158813	*
		7	20	0.357591	0.0158813	*
		7	21	0.265157	0.0783511	no
		7	22	0.282938	0.0596628	no
		7	23	0.594471	1.66371e-05	***
		7	24	0.46292	0.00136463	**
		7	25	-0.264678	0.0789117	no
		7	26	0.216554	0.153053	no
		7	27	0.312323	0.0367314	*
		7	28	-0.228909	0.130402	no
		7	29	-0.187472	0.217508	no
		7	30	0.306773	0.0403938	*
		7	31	0.287016	0.0559255	no
		7	32	-0.0969095	0.526545	no
		7	33	-0.00810612	0.957853	no
		7	34	0.132067	0.387148	no
		7	35	-0.181754	0.232119	no
		7	36	-0.376128	0.0108838	*
		7	37	-0.0369182	0.809735	no
		7	38	0.00569395	0.970388	no
		7	39	0.594471	1.66371e-05	***
		7	40	0.326363	0.0286695	*
		7	41	-0.155871	0.306566	no
		7	42	0.156197	0.305541	no
		7	43	0.38049	0.00992688	**
		7	44	0.049321	0.747649	no
		7	45	0.195002	0.199258	no
		7	46	0.192038	0.206309	no
		7	47	0.413181	0.00478803	**
		7	48	0.383532	0.00930329	**
		7	49	0.00305353	0.984117	no
		7	50	0.495967	0.000530967	***
		7	51	0.281925	0.0606211	no
		7	52	-0.215972	0.154188	no
		7	53	-0.429754	0.00321687	**
		7	54	0.379564	0.0101238	*
		7	55	0.143436	0.347221	no
		7	56	0.590949	1.9208e-05	***
		7	57	-0.411782	0.00494701	**
		7	58	0.247445	0.101255	no
		7	59	-0.31658	0.034111	*
		7	60	0.42505	0.00360854	**
		7	61	0.252381	0.0944099	no
		7	62	-0.208855	0.168557	no
		7	63	-0.514692	0.000297726	***
		7	64	0.0337091	0.826006	no
		7	65	0.134699	0.377675	no
		7	66	0.505815	0.000393305	***
		7	67	-0.166698	0.273755	no
		7	68	-0.382744	0.00946149	**
		8	8	1	0	***
		8	9	0.0196519	0.898045	no
		8	10	-0.708961	5.03101e-08	***
		8	11	-0.38435	0.00914133	**
		8	12	-0.29391	0.050037	no
		8	13	0.39716	0.00690556	**
		8	14	-0.345964	0.0199181	*
		8	15	0.221352	0.143936	no
		8	16	0.849664	1.58177e-13	***
		8	17	-0.58786	2.17577e-05	***
		8	18	-0.26773	0.0753931	no
		8	19	0.873748	4.76721e-15	***
		8	20	0.873748	4.76721e-15	***
		8	21	-0.0230051	0.880765	no
		8	22	-0.123703	0.418176	no
		8	23	0.210628	0.16489	no
		8	24	0.305482	0.041287	*
		8	25	-0.364697	0.0137739	*
		8	26	-0.284319	0.0583752	no
		8	27	-0.179412	0.238294	no
		8	28	-0.354223	0.016972	*
		8	29	0.0323454	0.832943	no
		8	30	-0.360068	0.0151177	*
		8	31	0.597868	1.44606e-05	***
		8	32	-0.406152	0.00563472	**
		8	33	-0.410976	0.00504073	**
		8	34	-0.395526	0.00716137	**
		8	35	-0.18375	0.226945	no
		8	36	-0.246239	0.102984	no
		8	37	0.336491	0.0238159	*
		8	38	-0.338194	0.0230718	*
		8	39	0.210628	0.16489	no
		8	40	-0.163144	0.28426	no
		8	41	-0.141929	0.352361	no
		8	42	0.228922	0.130379	no
		8	43	0.00070517	0.996332	no
		8	44	-0.323183	0.0303533	*
		8	45	-0.34	0.0223035	*
		8	46	0.744252	4.63508e-09	***
		8	47	0.894432	1.26026e-16	***
		8	48	-0.220558	0.145417	no
		8	49	0.04508	0.768723	no
		8	50	-0.437582	0.00264744	**
		8	51	0.193227	0.20346	no
		8	52	-0.47513	0.000973408	***
		8	53	0.337604	0.0233274	*
		8	54	0.546861	0.000101544	***
		8	55	-0.459529	0.00149556	**
		8	56	0.649493	1.38592e-06	***
		8	57	-0.209073	0.168104	no
		8	58	0.840366	5.21119e-13	***
		8	59	-0.547185	0.000100394	***
		8	60	0.852773	1.04276e-13	***
		8	61	-0.182033	0.231391	no
		8	62	0.263224	0.0806332	no
		8	63	-0.141206	0.354845	no
		8	64	0.345106	0.0202476	*
		8	65	0.0857777	0.575304	no
		8	66	0.303245	0.0428728	*
		8	67	0.570203	4.33179e-05	***
		8	68	0.114433	0.454156	no
		9	9	1	0	***
		9	10	-0.0991434	0.517012	no
		9	11	0.42496	0.00361642	**
		9	12	0.508705	0.000359528	***
		9	13	0.825372	3.06282e-12	***
		9	14	0.578168	3.19082e-05	***
		9	15	0.830551	1.69406e-12	***
		9	16	-0.0858321	0.575061	no
		9	17	0.240436	0.111623	no
		9	18	-0.138133	0.365521	no
		9	19	0.091206	0.551272	no
		9	20	0.091206	0.551272	no
		9	21	0.123864	0.417565	no
		9	22	0.0922873	0.546542	no
		9	23	-0.354289	0.0169503	*
		9	24	0.540482	0.000126789	***
		9	25	0.799032	4.73539e-11	***
		9	26	0.603637	1.13547e-05	***
		9	27	0.146765	0.336024	no
		9	28	0.840434	5.16696e-13	***
		9	29	0.419698	0.00410436	**
		9	30	0.488926	0.000654472	***
		9	31	0.435321	0.00280199	**
		9	32	0.73566	8.57361e-09	***
		9	33	0.544308	0.000111039	***
		9	34	0.547453	9.94514e-05	***
		9	35	0.26975	0.0731333	no
		9	36	0.728128	1.44216e-08	***
		9	37	0.82557	2.99543e-12	***
		9	38	0.800185	4.23695e-11	***
		9	39	-0.354289	0.0169503	*
		9	40	0.277215	0.0652411	no
		9	41	0.919729	4.51833e-19	***
		9	42	-0.269127	0.0738243	no
		9	43	0.522609	0.000230762	***
		9	44	0.689363	1.63536e-07	***
		9	45	0.621637	5.1757e-06	***
		9	46	0.583579	2.58056e-05	***
		9	47	-0.0993461	0.516151	no
		9	48	0.608104	9.38551e-06	***
		9	49	-0.234256	0.121416	no
		9	50	-0.412194	0.00489979	**
		9	51	-0.54849	9.58798e-05	***
		9	52	-0.442069	0.00236284	**
		9	53	0.579348	3.04747e-05	***
		9	54	0.565657	5.13942e-05	***
		9	55	-0.428482	0.00331887	**
		9	56	-0.056081	0.714436	no
		9	57	0.811928	1.30706e-11	***
		9	58	0.326133	0.0287886	*
		9	59	-0.0746814	0.62586	no
		9	60	0.174897	0.25051	no
		9	61	0.272566	0.070072	no
		9	62	0.668328	5.25695e-07	***
		9	63	0.638932	2.31949e-06	***
		9	64	0.00975723	0.949278	no
		9	65	0.225697	0.136034	no
		9	66	-0.570663	4.25682e-05	***
		9	67	0.565882	5.09643e-05	***
		9	68	0.839445	5.83975e-13	***
		10	10	1	0	***
		10	11	0.399429	0.00656346	**
		10	12	0.24735	0.10139	no
		10	13	-0.402958	0.00606061	**
		10	14	0.276084	0.0663913	no
		10	15	-0.231639	0.125753	no
		10	16	-0.670102	4.78115e-07	***
		10	17	0.276974	0.0654849	no
		10	18	0.183623	0.227271	no
		10	19	-0.617068	6.34729e-06	***
		10	20	-0.617068	6.34729e-06	***
		10	21	-0.0791843	0.605121	no
		10	22	0.0278445	0.855924	no
		10	23	0.0235204	0.878114	no
		10	24	-0.1839	0.226559	no
		10	25	0.114216	0.455019	no
		10	26	0.175462	0.248957	no
		10	27	0.0751881	0.623512	no
		10	28	0.240849	0.110989	no
		10	29	-0.258393	0.0865625	no
		10	30	0.290831	0.0526016	no
		10	31	-0.514109	0.000303291	***
		10	32	0.207874	0.17061	no
		10	33	0.25912	0.0856488	no
		10	34	0.250445	0.0970511	no
		10	35	-0.0232137	0.879691	no
		10	36	-0.0700429	0.647526	no
		10	37	-0.296799	0.047723	*
		10	38	0.297697	0.0470218	*
		10	39	0.0235204	0.878114	no
		10	40	0.0274422	0.857984	no
		10	41	-0.00845019	0.956066	no
		10	42	-0.302925	0.0431044	*
		10	43	-0.0802312	0.600343	no
		10	44	0.198295	0.191626	no
		10	45	0.260309	0.0841717	no
		10	46	-0.593311	1.74466e-05	***
		10	47	-0.676732	3.33458e-07	***
		10	48	0.200724	0.186132	no
		10	49	-0.0947963	0.535643	no
		10	50	0.637272	2.51062e-06	***
		10	51	-0.167609	0.271105	no
		10	52	0.384148	0.00918119	**
		10	53	-0.342387	0.0213218	*
		10	54	-0.380551	0.00991404	**
		10	55	0.472389	0.00105124	**
		10	56	-0.465899	0.0012581	**
		10	57	-0.00221154	0.988497	no
		10	58	-0.655788	1.00992e-06	***
		10	59	0.474086	0.00100242	**
		10	60	-0.603051	1.16397e-05	***
		10	61	0.0422887	0.782685	no
		10	62	-0.394289	0.00736046	**
		10	63	-0.127694	0.4032	no
		10	64	-0.439458	0.00252498	**
		10	65	-0.257091	0.0882168	no
		10	66	0.00852844	0.955659	no
		10	67	-0.623744	4.70585e-06	***
		10	68	-0.25806	0.0869833	no
		11	11	1	0	***
		11	12	0.929879	2.73805e-20	***
		11	13	0.408765	0.00530583	**
		11	14	0.906668	1.01089e-17	***
		11	15	0.560396	6.24453e-05	***
		11	16	-0.340561	0.0220697	*
		11	17	0.137762	0.366822	no
		11	18	-0.0138856	0.927865	no
		11	19	-0.243299	0.107293	no
		11	20	-0.243299	0.107293	no
		11	21	0.425549	0.00356503	**
		11	22	0.436955	0.00268955	**
		11	23	0.0830458	0.587578	no
		11	24	0.630173	3.50426e-06	***
		11	25	0.578987	3.09064e-05	***
		11	26	0.8409	4.87596e-13	***
		11	27	0.556311	7.24755e-05	***
		11	28	0.497397	0.00050862	***
		11	29	0.109094	0.47562	no
		11	30	0.944998	1.72184e-22	***
		11	31	0.222655	0.141533	no
		11	32	0.75646	1.85318e-09	***
		11	33	0.613711	7.35901e-06	***
		11	34	0.832107	1.41235e-12	***
		11	35	0.262638	0.081334	no
		11	36	0.383632	0.00928325	**
		11	37	0.385627	0.00889363	**
		11	38	0.755832	1.94525e-09	***
		11	39	0.0830458	0.587578	no
		11	40	0.528975	0.000187146	***
		11	41	0.458192	0.0015502	**
		11	42	-0.227766	0.132385	no
		11	43	0.694741	1.19439e-07	***
		11	44	0.847316	2.15325e-13	***
		11	45	0.935591	4.66755e-21	***
		11	46	0.0191897	0.900431	no
		11	47	-0.391373	0.00784886	**
		11	48	0.871244	7.08498e-15	***
		11	49	0.0172701	0.910348	no
		11	50	0.352055	0.0177073	*
		11	51	-0.383706	0.00926853	**
		11	52	-0.151941	0.319072	no
		11	53	0.0399985	0.794191	no
		11	54	0.218966	0.148418	no
		11	55	0.144937	0.342144	no
		11	56	-0.0302178	0.84379	no
		11	57	0.386235	0.00877771	**
		11	58	-0.0919219	0.548138	no
		11	59	0.0359905	0.814431	no
		11	60	-0.175867	0.247849	no
		11	61	0.638657	2.35018e-06	***
		11	62	0.238914	0.113977	no
		11	63	0.261754	0.0824025	no
		11	64	-0.180374	0.235743	no
		11	65	0.236997	0.116995	no
		11	66	-0.39724	0.00689324	**
		11	67	0.0628475	0.681706	no
		11	68	0.287932	0.0551119	no
		12	12	1	0	***
		12	13	0.466349	0.00124264	**
		12	14	0.894528	1.23713e-16	***
		12	15	0.624699	4.50595e-06	***
		12	16	-0.276929	0.06553	no
		12	17	0.211129	0.163865	no
		12	18	0.0506297	0.741182	no
		12	19	-0.213632	0.158809	no
		12	20	-0.213632	0.158809	no
		12	21	0.487411	0.000684182	***
		12	22	0.491079	0.000614219	***
		12	23	0.063755	0.677358	no
		12	24	0.679143	2.91847e-07	***
		12	25	0.682247	2.45365e-07	***
		12	26	0.886384	5.62945e-16	***
		12	27	0.44242	0.00234179	**
		12	28	0.509833	0.000347072	***
		12	29	0.182498	0.230182	no
		12	30	0.922339	2.27963e-19	***
		12	31	0.263026	0.0808688	no
		12	32	0.780119	2.66808e-10	***
		12	33	0.69353	1.28272e-07	***
		12	34	0.88932	3.30511e-16	***
		12	35	0.279579	0.0628887	no
		12	36	0.520868	0.000244194	***
		12	37	0.455332	0.00167303	**
		12	38	0.758477	1.58457e-09	***
		12	39	0.063755	0.677358	no
		12	40	0.687669	1.80311e-07	***
		12	41	0.584266	2.51127e-05	***
		12	42	-0.111182	0.467164	no
		12	43	0.722942	2.04294e-08	***
		12	44	0.899652	4.46961e-17	***
		12	45	0.943392	3.14587e-22	***
		12	46	0.0915812	0.549628	no
		12	47	-0.354182	0.0169856	*
		12	48	0.920954	3.28711e-19	***
		12	49	0.0843784	0.581576	no
		12	50	0.184825	0.22419	no
		12	51	-0.328665	0.0274999	*
		12	52	-0.281483	0.0610428	no
		12	53	0.127531	0.403806	no
		12	54	0.244126	0.106068	no
		12	55	-0.0362584	0.813074	no
		12	56	0.0840833	0.582903	no
		12	57	0.465269	0.00127999	**
		12	58	0.00562427	0.97075	no
		12	59	-0.118802	0.436992	no
		12	60	-0.158825	0.297374	no
		12	61	0.71408	3.63932e-08	***
		12	62	0.37869	0.0103126	*
		12	63	0.321549	0.0312497	*
		12	64	-0.0586536	0.701929	no
		12	65	0.447791	0.0020393	**
		12	66	-0.499918	0.000471247	***
		12	67	0.235154	0.119955	no
		12	68	0.389292	0.00821437	**
		13	13	1	0	***
		13	14	0.533314	0.000161858	***
		13	15	0.911114	3.70447e-18	***
		13	16	0.303158	0.0429359	*
		13	17	-0.0289608	0.850212	no
		13	18	-0.151157	0.321604	no
		13	19	0.406602	0.00557683	**
		13	20	0.406602	0.00557683	**
		13	21	0.265255	0.0782372	no
		13	22	0.133129	0.383308	no
		13	23	-0.193655	0.202441	no
		13	24	0.687179	1.85454e-07	***
		13	25	0.585335	2.40677e-05	***
		13	26	0.555807	7.38096e-05	***
		13	27	0.259467	0.0852157	no
		13	28	0.549124	9.37531e-05	***
		13	29	0.514089	0.000303483	***
		13	30	0.470635	0.00110392	**
		13	31	0.788478	1.26986e-10	***
		13	32	0.586178	2.32727e-05	***
		13	33	0.284161	0.0585211	no
		13	34	0.427328	0.0034139	**
		13	35	0.267772	0.0753452	no
		13	36	0.578009	3.21056e-05	***
		13	37	0.859557	4.06065e-14	***
		13	38	0.602577	1.18748e-05	***
		13	39	-0.193655	0.202441	no
		13	40	0.27132	0.0714137	no
		13	41	0.678709	2.98957e-07	***
		13	42	-0.0666078	0.663759	no
		13	43	0.654233	1.09276e-06	***
		13	44	0.589334	2.05045e-05	***
		13	45	0.555619	7.4312e-05	***
		13	46	0.847376	2.13661e-13	***
		13	47	0.305782	0.0410783	*
		13	48	0.552577	8.29075e-05	***
		13	49	-0.114336	0.454544	no
		13	50	-0.493345	0.000574266	***
		13	51	-0.377963	0.0104719	*
		13	52	-0.646501	1.60685e-06	***
		13	53	0.661605	7.48852e-07	***
		13	54	0.815964	8.56055e-12	***
		13	55	-0.545234	0.000107507	***
		13	56	0.278716	0.0637394	no
		13	57	0.631388	3.31182e-06	***
		13	58	0.630204	3.49915e-06	***
		13	59	-0.319863	0.0321975	*
		13	60	0.514632	0.000298297	***
		13	61	0.319941	0.0321532	*
		13	62	0.766055	8.67774e-10	***
		13	63	0.537459	0.000140636	***
		13	64	0.230135	0.128299	no
		13	65	0.281951	0.0605958	no
		13	66	-0.420755	0.00400198	**
		13	67	0.754828	2.10134e-09	***
		13	68	0.803419	3.08896e-11	***
		14	14	1	0	***
		14	15	0.6772	3.2497e-07	***
		14	16	-0.319415	0.0324532	*
		14	17	0.212041	0.162009	no
		14	18	-0.0339667	0.824697	no
		14	19	-0.236405	0.11794	no
		14	20	-0.236405	0.11794	no
		14	21	0.372484	0.0117424	*
		14	22	0.371148	0.0120717	*
		14	23	-0.0393137	0.79764	no
		14	24	0.681652	2.53699e-07	***
		14	25	0.732409	1.07534e-08	***
		14	26	0.907598	8.22998e-18	***
		14	27	0.581759	2.77276e-05	***
		14	28	0.666407	5.82148e-07	***
		14	29	0.217166	0.151868	no
		14	30	0.956799	1.07727e-24	***
		14	31	0.250481	0.0970012	no
		14	32	0.885072	7.1081e-16	***
		14	33	0.643022	1.90453e-06	***
		14	34	0.851913	1.17124e-13	***
		14	35	0.287486	0.055507	no
		14	36	0.534076	0.000157748	***
		14	37	0.541249	0.000123475	***
		14	38	0.865702	1.65475e-14	***
		14	39	-0.0393137	0.79764	no
		14	40	0.575102	3.59266e-05	***
		14	41	0.643938	1.82159e-06	***
		14	42	-0.198791	0.190496	no
		14	43	0.770956	5.80796e-10	***
		14	44	0.883484	9.3927e-16	***
		14	45	0.949074	3.42638e-23	***
		14	46	0.119059	0.435996	no
		14	47	-0.370485	0.0122379	*
		14	48	0.926115	8.10986e-20	***
		14	49	-0.112411	0.462223	no
		14	50	0.169781	0.264853	no
		14	51	-0.423177	0.00377571	**
		14	52	-0.278275	0.0641779	no
		14	53	0.198983	0.19006	no
		14	54	0.271092	0.071661	no
		14	55	-0.0333543	0.82781	no
		14	56	-0.0395681	0.796359	no
		14	57	0.52181	0.000236839	***
		14	58	-0.0127872	0.933558	no
		14	59	-0.0226579	0.882551	no
		14	60	-0.165671	0.276763	no
		14	61	0.67966	2.8357e-07	***
		14	62	0.384513	0.00910946	**
		14	63	0.438288	0.00260078	**
		14	64	-0.0963749	0.528839	no
		14	65	0.288781	0.0543676	no
		14	66	-0.508242	0.000364761	***
		14	67	0.187708	0.216919	no
		14	68	0.45849	0.00153787	**
		15	15	1	0	***
		15	16	0.110195	0.471149	no
		15	17	0.0242343	0.874444	no
		15	18	-0.049911	0.744731	no
		15	19	0.234112	0.121652	no
		15	20	0.234112	0.121652	no
		15	21	0.263102	0.0807785	no
		15	22	0.133329	0.382588	no
		15	23	-0.252377	0.0944157	no
		15	24	0.670657	4.6407e-07	***
		15	25	0.698586	9.50054e-08	***
		15	26	0.67111	4.5289e-07	***
		15	27	0.338472	0.0229518	*
		15	28	0.634153	2.90972e-06	***
		15	29	0.373972	0.011385	*
		15	30	0.627356	3.99065e-06	***
		15	31	0.751569	2.69258e-09	***
		15	32	0.725977	1.66787e-08	***
		15	33	0.48842	0.000664254	***
		15	34	0.631598	3.27948e-06	***
		15	35	0.402353	0.00614441	**
		15	36	0.653682	1.12361e-06	***
		15	37	0.833679	1.17318e-12	***
		15	38	0.684134	2.20584e-07	***
		15	39	-0.252377	0.0944157	no
		15	40	0.409537	0.00521198	**
		15	41	0.743822	4.78279e-09	***
		15	42	-0.186446	0.220083	no
		15	43	0.708695	5.11534e-08	***
		15	44	0.733707	9.82763e-09	***
		15	45	0.699551	8.96496e-08	***
		15	46	0.714591	3.52214e-08	***
		15	47	0.087505	0.567605	no
		15	48	0.694982	1.17749e-07	***
		15	49	0.0204696	0.893826	no
		15	50	-0.344347	0.0205426	*
		15	51	-0.481245	0.000818017	***
		15	52	-0.581689	2.78033e-05	***
		15	53	0.617034	6.35681e-06	***
		15	54	0.75433	2.18301e-09	***
		15	55	-0.479657	0.000856077	***
		15	56	0.122399	0.423137	no
		15	57	0.684882	2.11416e-07	***
		15	58	0.521754	0.000237273	***
		15	59	-0.278337	0.0641161	no
		15	60	0.370018	0.0123562	*
		15	61	0.367769	0.0129394	*
		15	62	0.747018	3.78288e-09	***
		15	63	0.438615	0.00257941	**
		15	64	0.074557	0.626437	no
		15	65	0.344426	0.0205117	*
		15	66	-0.524188	0.000219158	***
		15	67	0.708073	5.31807e-08	***
		15	68	0.813495	1.11036e-11	***
		16	16	1	0	***
		16	17	-0.566739	4.93557e-05	***
		16	18	-0.455852	0.00165009	**
		16	19	0.780544	2.57122e-10	***
		16	20	0.780544	2.57122e-10	***
		16	21	0.170448	0.262952	no
		16	22	0.0139078	0.927751	no
		16	23	0.29071	0.0527044	no
		16	24	0.212671	0.160736	no
		16	25	-0.467879	0.00119143	**
		16	26	-0.275409	0.0670854	no
		16	27	-0.131338	0.389797	no
		16	28	-0.43038	0.00316769	**
		16	29	0.174405	0.251864	no
		16	30	-0.321497	0.0312785	*
		16	31	0.492091	0.000596081	***
		16	32	-0.473842	0.00100932	**
		16	33	-0.560609	6.19591e-05	***
		16	34	-0.474837	0.000981487	***
		16	35	-0.285772	0.0570449	no
		16	36	-0.338248	0.0230483	*
		16	37	0.134161	0.379598	no
		16	38	-0.340562	0.0220693	*
		16	39	0.29071	0.0527044	no
		16	40	-0.108	0.480083	no
		16	41	-0.22863	0.130884	no
		16	42	0.511587	0.000328469	***
		16	43	0.139459	0.360891	no
		16	44	-0.409784	0.00518216	**
		16	45	-0.356928	0.0160911	*
		16	46	0.648161	1.48055e-06	***
		16	47	0.960588	1.5547e-25	***
		16	48	-0.195667	0.197701	no
		16	49	-0.134493	0.378409	no
		16	50	-0.328836	0.0274144	*
		16	51	0.495905	0.000531961	***
		16	52	-0.459938	0.00147922	**
		16	53	-0.0234158	0.878652	no
		16	54	0.52693	0.000200263	***
		16	55	-0.341768	0.0215727	*
		16	56	0.686199	1.96147e-07	***
		16	57	-0.298813	0.046162	*
		16	58	0.632141	3.19754e-06	***
		16	59	-0.483971	0.000756203	***
		16	60	0.788758	1.23789e-10	***
		16	61	-0.0499063	0.744755	no
		16	62	-0.00310335	0.983858	no
		16	63	-0.232692	0.123995	no
		16	64	0.59318	1.75398e-05	***
		16	65	0.0485422	0.751506	no
		16	66	0.488878	0.000655384	***
		16	67	0.322336	0.0308153	*
		16	68	-0.13882	0.363117	no
		17	17	1	0	***
		17	18	0.627183	4.0226e-06	***
		17	19	-0.790309	1.07439e-10	***
		17	20	-0.790309	1.07439e-10	***
		17	21	0.352781	0.0174582	*
		17	22	0.183762	0.226915	no
		17	23	-0.396593	0.0069935	**
		17	24	-0.325833	0.0289446	*
		17	25	0.547879	9.79682e-05	***
		17	26	0.328288	0.0276887	*
		17	27	-0.0184935	0.904026	no
		17	28	0.396378	0.00702705	**
		17	29	0.501198	0.000453236	***
		17	30	0.180075	0.236535	no
		17	31	-0.265823	0.0775766	no
		17	32	0.41873	0.00420025	**
		17	33	0.327487	0.0280935	*
		17	34	0.380033	0.0100237	*
		17	35	0.190385	0.210317	no
		17	36	0.641649	2.03545e-06	***
		17	37	-0.110673	0.469216	no
		17	38	0.347808	0.0192255	*
		17	39	-0.396593	0.0069935	**
		17	40	0.362624	0.0143624	*
		17	41	0.336934	0.0236204	*
		17	42	0.190988	0.208848	no
		17	43	0.0594457	0.698093	no
		17	44	0.340166	0.022234	*
		17	45	0.240913	0.110893	no
		17	46	-0.349126	0.0187429	*
		17	47	-0.639676	2.23836e-06	***
		17	48	0.10745	0.482335	no
		17	49	0.0651711	0.670595	no
		17	50	-0.140923	0.35582	no
		17	51	0.00624483	0.967525	no
		17	52	0.114938	0.452155	no
		17	53	0.169982	0.26428	no
		17	54	-0.28483	0.0579044	no
		17	55	-0.0630486	0.680742	no
		17	56	-0.377534	0.010567	*
		17	57	0.606516	1.00462e-05	***
		17	58	-0.568833	4.56212e-05	***
		17	59	0.348139	0.0191036	*
		17	60	-0.720152	2.456e-08	***
		17	61	0.217204	0.151794	no
		17	62	0.233028	0.123436	no
		17	63	0.523912	0.00022115	***
		17	64	0.190063	0.211103	no
		17	65	0.326512	0.0285925	*
		17	66	-0.609534	8.82468e-06	***
		17	67	-0.0431174	0.778532	no
		17	68	0.333113	0.0253518	*
		18	18	1	0	***
		18	19	-0.552052	8.44779e-05	***
		18	20	-0.552052	8.44779e-05	***
		18	21	0.195238	0.198705	no
		18	22	0.00557065	0.971029	no
		18	23	-0.283731	0.0589206	no
		18	24	-0.377642	0.010543	*
		18	25	0.276822	0.0656391	no
		18	26	0.132115	0.386975	no
		18	27	-0.0461045	0.763616	no
		18	28	0.00870772	0.954728	no
		18	29	0.200228	0.187246	no
		18	30	0.0037791	0.980344	no
		18	31	-0.0102539	0.9467	no
		18	32	0.146084	0.338298	no
		18	33	0.226872	0.133952	no
		18	34	0.280513	0.0619776	no
		18	35	0.295517	0.0487389	*
		18	36	0.408454	0.00534412	**
		18	37	-0.247174	0.101641	no
		18	38	-0.0599858	0.695482	no
		18	39	-0.283731	0.0589206	no
		18	40	0.348061	0.0191322	*
		18	41	-0.0390202	0.79912	no
		18	42	0.118787	0.437051	no
		18	43	-0.138187	0.365329	no
		18	44	0.192515	0.205164	no
		18	45	0.0500438	0.744075	no
		18	46	-0.309726	0.0384098	*
		18	47	-0.463876	0.0013296	**
		18	48	-0.0941773	0.538322	no
		18	49	0.542372	0.000118769	***
		18	50	-0.119415	0.434616	no
		18	51	0.00155898	0.991891	no
		18	52	0.0304869	0.842416	no
		18	53	0.305697	0.0411371	*
		18	54	-0.182093	0.231236	no
		18	55	-0.148731	0.329521	no
		18	56	-0.187374	0.217753	no
		18	57	0.30183	0.0439015	*
		18	58	-0.321392	0.0313366	*
		18	59	0.0269677	0.860415	no
		18	60	-0.486434	0.000703993	***
		18	61	0.0687474	0.65363	no
		18	62	0.330135	0.0267738	*
		18	63	0.12174	0.425655	no
		18	64	0.0176919	0.908167	no
		18	65	0.417025	0.00437374	**
		18	66	-0.495398	0.000540103	***
		18	67	0.124783	0.414093	no
		18	68	0.252705	0.0939735	no
		19	19	1	0	***
		19	20	1	0	***
		19	21	-0.186208	0.220682	no
		19	22	-0.145131	0.341493	no
		19	23	0.269365	0.0735594	no
		19	24	0.451635	0.00184458	**
		19	25	-0.356934	0.0160893	*
		19	26	-0.256203	0.0893599	no
		19	27	-0.14185	0.352633	no
		19	28	-0.270622	0.0721741	no
		19	29	-0.143146	0.348205	no
		19	30	-0.225912	0.135651	no
		19	31	0.57202	4.04278e-05	***
		19	32	-0.340371	0.0221486	*
		19	33	-0.324613	0.0295863	*
		19	34	-0.349188	0.0187207	*
		19	35	-0.134549	0.378209	no
		19	36	-0.332231	0.0257662	*
		19	37	0.4091	0.0052649	**
		19	38	-0.254267	0.0918912	no
		19	39	0.269365	0.0735594	no
		19	40	-0.222548	0.141729	no
		19	41	-0.0816083	0.594082	no
		19	42	-0.0150817	0.92167	no
		19	43	0.105163	0.491758	no
		19	44	-0.242095	0.109099	no
		19	45	-0.226222	0.1351	no
		19	46	0.732801	1.04656e-08	***
		19	47	0.862485	2.66168e-14	***
		19	48	-0.0955398	0.532433	no
		19	49	-0.078804	0.606862	no
		19	50	-0.288534	0.0545834	no
		19	51	-0.00176551	0.990816	no
		19	52	-0.420488	0.00402767	**
		19	53	0.162622	0.285824	no
		19	54	0.572544	3.96281e-05	***
		19	55	-0.338717	0.022847	*
		19	56	0.585844	2.3585e-05	***
		19	57	-0.307615	0.0398198	*
		19	58	0.85501	7.68174e-14	***
		19	59	-0.531292	0.000173229	***
		19	60	0.918237	6.61172e-19	***
		19	61	-0.178173	0.241605	no
		19	62	0.128111	0.401651	no
		19	63	-0.232607	0.124137	no
		19	64	0.108033	0.479947	no
		19	65	-0.0992252	0.516665	no
		19	66	0.411498	0.00497988	**
		19	67	0.443696	0.00226656	**
		19	68	0.0259861	0.865448	no
		20	20	1	0	***
		20	21	-0.186208	0.220682	no
		20	22	-0.145131	0.341493	no
		20	23	0.269365	0.0735594	no
		20	24	0.451635	0.00184458	**
		20	25	-0.356934	0.0160893	*
		20	26	-0.256203	0.0893599	no
		20	27	-0.14185	0.352633	no
		20	28	-0.270622	0.0721741	no
		20	29	-0.143146	0.348205	no
		20	30	-0.225912	0.135651	no
		20	31	0.57202	4.04278e-05	***
		20	32	-0.340371	0.0221486	*
		20	33	-0.324613	0.0295863	*
		20	34	-0.349188	0.0187207	*
		20	35	-0.134549	0.378209	no
		20	36	-0.332231	0.0257662	*
		20	37	0.4091	0.0052649	**
		20	38	-0.254267	0.0918912	no
		20	39	0.269365	0.0735594	no
		20	40	-0.222548	0.141729	no
		20	41	-0.0816083	0.594082	no
		20	42	-0.0150817	0.92167	no
		20	43	0.105163	0.491758	no
		20	44	-0.242095	0.109099	no
		20	45	-0.226222	0.1351	no
		20	46	0.732801	1.04656e-08	***
		20	47	0.862485	2.66168e-14	***
		20	48	-0.0955398	0.532433	no
		20	49	-0.078804	0.606862	no
		20	50	-0.288534	0.0545834	no
		20	51	-0.00176551	0.990816	no
		20	52	-0.420488	0.00402767	**
		20	53	0.162622	0.285824	no
		20	54	0.572544	3.96281e-05	***
		20	55	-0.338717	0.022847	*
		20	56	0.585844	2.3585e-05	***
		20	57	-0.307615	0.0398198	*
		20	58	0.85501	7.68174e-14	***
		20	59	-0.531292	0.000173229	***
		20	60	0.918237	6.61172e-19	***
		20	61	-0.178173	0.241605	no
		20	62	0.128111	0.401651	no
		20	63	-0.232607	0.124137	no
		20	64	0.108033	0.479947	no
		20	65	-0.0992252	0.516665	no
		20	66	0.411498	0.00497988	**
		20	67	0.443696	0.00226656	**
		20	68	0.0259861	0.865448	no
		21	21	1	0	***
		21	22	0.68241	2.43131e-07	***
		21	23	0.317436	0.0336032	*
		21	24	0.253602	0.0927736	no
		21	25	0.236209	0.118254	no
		21	26	0.529076	0.000186518	***
		21	27	0.362857	0.0142952	*
		21	28	0.0295482	0.84721	no
		21	29	0.518494	0.000263642	***
		21	30	0.415097	0.00457745	**
		21	31	0.198056	0.192174	no
		21	32	0.241704	0.10969	no
		21	33	0.074038	0.628847	no
		21	34	0.362812	0.0143083	*
		21	35	-0.0476623	0.75587	no
		21	36	0.347978	0.0191626	*
		21	37	0.0380107	0.804214	no
		21	38	0.274057	0.0684933	no
		21	39	0.317436	0.0336032	*
		21	40	0.581374	2.815e-05	***
		21	41	0.152453	0.317422	no
		21	42	0.652066	1.2188e-06	***
		21	43	0.541773	0.00012126	***
		21	44	0.358115	0.0157171	*
		21	45	0.407425	0.00547237	**
		21	46	0.0239571	0.875868	no
		21	47	-0.00551674	0.971309	no
		21	48	0.398095	0.00676286	**
		21	49	0.229087	0.130095	no
		21	50	-0.13883	0.363081	no
		21	51	0.410654	0.0050786	**
		21	52	-0.333797	0.0250345	*
		21	53	0.0114688	0.940396	no
		21	54	0.139536	0.360622	no
		21	55	-0.193881	0.201904	no
		21	56	0.39888	0.00664483	**
		21	57	0.344001	0.0206785	*
		21	58	-0.165098	0.278451	no
		21	59	-0.161972	0.28778	no
		21	60	-0.17973	0.237449	no
		21	61	0.713913	3.67836e-08	***
		21	62	0.224237	0.138652	no
		21	63	0.263115	0.0807627	no
		21	64	0.625985	4.24935e-06	***
		21	65	0.635437	2.73882e-06	***
		21	66	-0.298528	0.046381	*
		21	67	0.174889	0.250532	no
		21	68	0.138104	0.36562	no
		22	22	1	0	***
		22	23	0.512714	0.000316991	***
		22	24	0.360858	0.0148807	*
		22	25	0.256082	0.0895168	no
		22	26	0.494767	0.000550412	***
		22	27	0.343344	0.0209383	*
		22	28	0.108421	0.478365	no
		22	29	0.241366	0.110202	no
		22	30	0.454642	0.00170397	**
		22	31	-0.0351005	0.818942	no
		22	32	0.260961	0.0833689	no
		22	33	0.12513	0.412786	no
		22	34	0.359381	0.0153262	*
		22	35	0.0992546	0.51654	no
		22	36	0.181366	0.233135	no
		22	37	0.0793128	0.604534	no
		22	38	0.307755	0.0397245	*
		22	39	0.512714	0.000316991	***
		22	40	0.534098	0.000157634	***
		22	41	0.197318	0.19387	no
		22	42	0.464904	0.00129283	**
		22	43	0.442908	0.00231276	**
		22	44	0.334695	0.0246226	*
		22	45	0.407587	0.00545193	**
		22	46	-0.131662	0.388619	no
		22	47	-0.127338	0.404523	no
		22	48	0.459346	0.00150296	**
		22	49	0.0888252	0.561753	no
		22	50	-0.0221626	0.885101	no
		22	51	0.402575	0.00611359	**
		22	52	-0.175381	0.24918	no
		22	53	-0.153888	0.312836	no
		22	54	-0.0131964	0.931437	no
		22	55	-0.00858698	0.955355	no
		22	56	0.502579	0.000434506	***
		22	57	0.24052	0.111494	no
		22	58	-0.198872	0.190312	no
		22	59	-0.154719	0.310198	no
		22	60	-0.248633	0.0995745	no
		22	61	0.708945	5.0359e-08	***
		22	62	0.00305495	0.98411	no
		22	63	0.239407	0.11321	no
		22	64	0.29075	0.0526702	no
		22	65	0.522147	0.000234254	***
		22	66	-0.242456	0.108554	no
		22	67	-0.0310983	0.839297	no
		22	68	0.0125969	0.934545	no
		23	23	1	0	***
		23	24	0.28763	0.0553788	no
		23	25	-0.39047	0.00800572	**
		23	26	0.000367919	0.998086	no
		23	27	0.169184	0.266561	no
		23	28	-0.354051	0.0170296	*
		23	29	-0.154822	0.309872	no
		23	30	-0.00375728	0.980457	no
		23	31	-0.138084	0.36569	no
		23	32	-0.320206	0.0320025	*
		23	33	-0.192953	0.204114	no
		23	34	-0.11106	0.467654	no
		23	35	-0.275384	0.0671109	no
		23	36	-0.448445	0.00200495	**
		23	37	-0.23014	0.128289	no
		23	38	-0.172196	0.258014	no
		23	39	1	0	***
		23	40	0.0982459	0.520832	no
		23	41	-0.294968	0.0491792	*
		23	42	0.35378	0.0171203	*
		23	43	0.0997398	0.514481	no
		23	44	-0.192331	0.205604	no
		23	45	-0.0750799	0.624013	no
		23	46	-0.146253	0.337732	no
		23	47	0.248525	0.0997256	no
		23	48	0.0959164	0.530811	no
		23	49	0.180991	0.234119	no
		23	50	0.272673	0.0699578	no
		23	51	0.467826	0.00119319	**
		23	52	0.0238234	0.876556	no
		23	53	-0.406571	0.00558078	**
		23	54	-0.0522345	0.733275	no
		23	55	0.197094	0.194385	no
		23	56	0.6683	5.2647e-07	***
		23	57	-0.451232	0.00186421	**
		23	58	-0.0443453	0.772391	no
		23	59	-0.164178	0.281176	no
		23	60	0.102629	0.502311	no
		23	61	0.356077	0.0163642	*
		23	62	-0.361772	0.0146107	*
		23	63	-0.26843	0.0746041	no
		23	64	0.130932	0.391277	no
		23	65	0.190292	0.210542	no
		23	66	0.404447	0.00585866	**
		23	67	-0.248532	0.0997157	no
		23	68	-0.501027	0.000455608	***
		24	24	1	0	***
		24	25	0.392152	0.00771569	**
		24	26	0.64756	1.52513e-06	***
		24	27	0.398299	0.00673206	**
		24	28	0.369385	0.0125179	*
		24	29	0.0394161	0.797124	no
		24	30	0.685963	1.98805e-07	***
		24	31	0.493275	0.000575465	***
		24	32	0.510267	0.000342381	***
		24	33	0.396055	0.00707773	**
		24	34	0.545164	0.000107771	***
		24	35	0.0426703	0.780772	no
		24	36	0.222	0.142738	no
		24	37	0.750294	2.96379e-09	***
		24	38	0.586397	2.30697e-05	***
		24	39	0.28763	0.0553788	no
		24	40	0.402443	0.00613191	**
		24	41	0.517027	0.000276357	***
		24	42	-0.150193	0.324734	no
		24	43	0.685674	2.02103e-07	***
		24	44	0.618788	5.88029e-06	***
		24	45	0.689608	1.61239e-07	***
		24	46	0.514551	0.000299071	***
		24	47	0.217644	0.150947	no
		24	48	0.786317	1.54331e-10	***
		24	49	-0.146617	0.336519	no
		24	50	-0.0321449	0.833964	no
		24	51	-0.336506	0.0238096	*
		24	52	-0.51581	0.00028732	***
		24	53	0.278767	0.0636889	no
		24	54	0.518225	0.00026593	***
		24	55	-0.227107	0.133539	no
		24	56	0.477601	0.000907703	***
		24	57	0.21587	0.154388	no
		24	58	0.548466	9.59617e-05	***
		24	59	-0.441114	0.00242108	**
		24	60	0.418055	0.00426814	**
		24	61	0.531042	0.000174685	***
		24	62	0.414979	0.00459013	**
		24	63	0.272567	0.0700704	no
		24	64	-0.0179965	0.906593	no
		24	65	0.281155	0.0613581	no
		24	66	-0.195846	0.197283	no
		24	67	0.459947	0.00147886	**
		24	68	0.381541	0.00970751	**
		25	25	1	0	***
		25	26	0.788993	1.21168e-10	***
		25	27	0.245815	0.103597	no
		25	28	0.860958	3.32181e-14	***
		25	29	0.440843	0.00243782	**
		25	30	0.672104	4.29222e-07	***
		25	31	0.236298	0.118111	no
		25	32	0.929546	3.02093e-20	***
		25	33	0.769028	6.80971e-10	***
		25	34	0.819974	5.56411e-12	***
		25	35	0.481036	0.000822951	***
		25	36	0.90677	9.88473e-18	***
		25	37	0.578595	3.13823e-05	***
		25	38	0.828173	2.22886e-12	***
		25	39	-0.39047	0.00800572	**
		25	40	0.542056	0.00012008	***
		25	41	0.878282	2.2761e-15	***
		25	42	-0.215267	0.15557	no
		25	43	0.531185	0.000173848	***
		25	44	0.88392	8.704e-16	***
		25	45	0.787578	1.37763e-10	***
		25	46	0.177196	0.244237	no
		25	47	-0.517509	0.000272121	***
		25	48	0.717039	3.00828e-08	***
		25	49	0.0172667	0.910366	no
		25	50	-0.271477	0.0712433	no
		25	51	-0.519315	0.000256764	***
		25	52	-0.248545	0.0996978	no
		25	53	0.509888	0.000346469	***
		25	54	0.265732	0.0776819	no
		25	55	-0.259	0.0857995	no
		25	56	-0.225941	0.135598	no
		25	57	0.888406	3.90721e-16	***
		25	58	-0.0372685	0.807964	no
		25	59	0.0513549	0.737605	no
		25	60	-0.275433	0.067061	no
		25	61	0.493037	0.000579566	***
		25	62	0.68121	2.60075e-07	***
		25	63	0.693757	1.26569e-07	***
		25	64	-0.0668083	0.662808	no
		25	65	0.428343	0.00333021	**
		25	66	-0.837461	7.44712e-13	***
		25	67	0.417733	0.00430088	**
		25	68	0.803707	3.00223e-11	***
		26	26	1	0	***
		26	27	0.601508	1.24215e-05	***
		26	28	0.691749	1.42371e-07	***
		26	29	0.325695	0.0290166	*
		26	30	0.892304	1.89387e-16	***
		26	31	0.273302	0.0692893	no
		26	32	0.824019	3.56382e-12	***
		26	33	0.737392	7.58828e-09	***
		26	34	0.914263	1.76139e-18	***
		26	35	0.290242	0.0531041	no
		26	36	0.630452	3.45907e-06	***
		26	37	0.507125	0.000377655	***
		26	38	0.876054	3.28507e-15	***
		26	39	0.000367919	0.998086	no
		26	40	0.753255	2.36951e-09	***
		26	41	0.727414	1.51368e-08	***
		26	42	-0.0292146	0.848915	no
		26	43	0.724173	1.88213e-08	***
		26	44	0.914513	1.65852e-18	***
		26	45	0.93483	5.9625e-21	***
		26	46	0.128006	0.40204	no
		26	47	-0.36002	0.0151322	*
		26	48	0.912803	2.49507e-18	***
		26	49	0.06461	0.673272	no
		26	50	0.0516206	0.736296	no
		26	51	-0.31113	0.0374945	*
		26	52	-0.332259	0.0257531	*
		26	53	0.253626	0.0927414	no
		26	54	0.282705	0.0598818	no
		26	55	-0.151958	0.319016	no
		26	56	0.0828096	0.588644	no
		26	57	0.615188	6.897e-06	***
		26	58	-0.0212058	0.890031	no
		26	59	-0.132827	0.3844	no
		26	60	-0.18932	0.212925	no
		26	61	0.782043	2.25535e-10	***
		26	62	0.515266	0.000292337	***
		26	63	0.481049	0.00082264	***
		26	64	0.0529298	0.729858	no
		26	65	0.542885	0.000116674	***
		26	66	-0.626355	4.17806e-06	***
		26	67	0.291795	0.0517874	no
		26	68	0.524056	0.000220112	***
		27	27	1	0	***
		27	28	0.356761	0.0161446	*
		27	29	0.0206957	0.89266	no
		27	30	0.562671	5.74247e-05	***
		27	31	0.113271	0.458783	no
		27	32	0.377086	0.0106671	*
		27	33	0.333229	0.025298	*
		27	34	0.450274	0.00191157	**
		27	35	0.0878647	0.566008	no
		27	36	0.067059	0.661618	no
		27	37	0.169547	0.265523	no
		27	38	0.443866	0.00225669	**
		27	39	0.169184	0.266561	no
		27	40	0.255111	0.0907806	no
		27	41	0.275417	0.067077	no
		27	42	-0.0834562	0.585726	no
		27	43	0.330971	0.0263681	*
		27	44	0.40227	0.006156	**
		27	45	0.517532	0.00027192	***
		27	46	-0.0254973	0.867957	no
		27	47	-0.15358	0.313817	no
		27	48	0.505886	0.000392443	***
		27	49	0.0109029	0.943332	no
		27	50	0.282177	0.0603819	no
		27	51	-0.168777	0.26773	no
		27	52	-0.0794674	0.603828	no
		27	53	0.0600073	0.695378	no
		27	54	0.0711682	0.642242	no
		27	55	0.0797943	0.602335	no
		27	56	0.036189	0.813426	no
		27	57	0.119564	0.434037	no
		27	58	-0.0554924	0.717308	no
		27	59	-0.0636104	0.678051	no
		27	60	-0.0662895	0.665271	no
		27	61	0.461822	0.00140586	**
		27	62	0.162106	0.287374	no
		27	63	0.155025	0.309231	no
		27	64	-0.0518766	0.735036	no
		27	65	0.150407	0.324037	no
		27	66	-0.178376	0.24106	no
		27	67	-0.0244358	0.873408	no
		27	68	0.13848	0.364306	no
		28	28	1	0	***
		28	29	0.31546	0.0347853	*
		28	30	0.552858	8.2076e-05	***
		28	31	0.112268	0.462797	no
		28	32	0.814611	9.87714e-12	***
		28	33	0.714072	3.64119e-08	***
		28	34	0.662608	7.10746e-07	***
		28	35	0.345276	0.0201817	*
		28	36	0.677952	3.11764e-07	***
		28	37	0.558512	6.69019e-05	***
		28	38	0.885758	6.29465e-16	***
		28	39	-0.354051	0.0170296	*
		28	40	0.299463	0.0456675	*
		28	41	0.913571	2.07899e-18	***
		28	42	-0.368205	0.0128245	*
		28	43	0.385247	0.00896681	**
		28	44	0.718759	2.69025e-08	***
		28	45	0.667778	5.4131e-07	***
		28	46	0.197969	0.192374	no
		28	47	-0.449001	0.00197614	**
		28	48	0.650763	1.30097e-06	***
		28	49	-0.24841	0.0998873	no
		28	50	-0.0983204	0.520514	no
		28	51	-0.575292	3.56647e-05	***
		28	52	-0.126404	0.408006	no
		28	53	0.399163	0.00660289	**
		28	54	0.282813	0.0597797	no
		28	55	-0.148232	0.331166	no
		28	56	-0.302581	0.0433532	*
		28	57	0.762792	1.12765e-09	***
		28	58	-0.0514309	0.737231	no
		28	59	0.185761	0.221811	no
		28	60	-0.172454	0.257293	no
		28	61	0.315269	0.0349014	*
		28	62	0.474109	0.00100177	**
		28	63	0.614153	7.21772e-06	***
		28	64	-0.188643	0.214598	no
		28	65	0.146391	0.337271	no
		28	66	-0.585038	2.43547e-05	***
		28	67	0.211799	0.162501	no
		28	68	0.676621	3.35503e-07	***
		29	29	1	0	***
		29	30	0.14906	0.328441	no
		29	31	0.297	0.0475658	*
		29	32	0.355269	0.0166267	*
		29	33	0.0262069	0.864315	no
		29	34	0.200234	0.187232	no
		29	35	0.220721	0.145112	no
		29	36	0.63456	2.85461e-06	***
		29	37	0.163975	0.281779	no
		29	38	0.309582	0.0385042	*
		29	39	-0.154822	0.309872	no
		29	40	0.229777	0.12891	no
		29	41	0.361208	0.0147768	*
		29	42	0.540075	0.000128576	***
		29	43	0.450868	0.00188208	**
		29	44	0.261996	0.0821089	no
		29	45	0.209132	0.167981	no
		29	46	0.326548	0.0285739	*
		29	47	0.0769021	0.615595	no
		29	48	0.176615	0.245813	no
		29	49	-0.00453323	0.976423	no
		29	50	-0.532502	0.000166339	***
		29	51	0.209623	0.166961	no
		29	52	-0.29465	0.049436	*
		29	53	0.35866	0.015548	*
		29	54	0.387304	0.00857693	**
		29	55	-0.272197	0.0704672	no
		29	56	0.14871	0.329589	no
		29	57	0.608345	9.28854e-06	***
		29	58	-0.0740328	0.628871	no
		29	59	0.137847	0.366522	no
		29	60	-0.0553212	0.718144	no
		29	61	0.390769	0.00795349	**
		29	62	0.466356	0.00124242	**
		29	63	0.654144	1.09772e-06	***
		29	64	0.71185	4.19411e-08	***
		29	65	0.37643	0.0108149	*
		29	66	-0.403318	0.00601126	**
		29	67	0.390648	0.00797454	**
		29	68	0.471159	0.00108795	**
		30	30	1	0	***
		30	31	0.250428	0.0970743	no
		30	32	0.830667	1.67132e-12	***
		30	33	0.642115	1.99011e-06	***
		30	34	0.87477	4.04549e-15	***
		30	35	0.276558	0.065907	no
		30	36	0.489891	0.000636141	***
		30	37	0.487234	0.000687726	***
		30	38	0.789694	1.13662e-10	***
		30	39	-0.00375728	0.980457	no
		30	40	0.628508	3.78472e-06	***
		30	41	0.55809	6.79393e-05	***
		30	42	-0.181332	0.233223	no
		30	43	0.776586	3.61668e-10	***
		30	44	0.890769	2.52702e-16	***
		30	45	0.966973	3.70727e-27	***
		30	46	0.0616954	0.68724	no
		30	47	-0.377893	0.0104875	*
		30	48	0.925859	8.71442e-20	***
		30	49	-0.0277167	0.856578	no
		30	50	0.209917	0.166354	no
		30	51	-0.393372	0.00751113	**
		30	52	-0.275322	0.0671752	no
		30	53	0.110307	0.470697	no
		30	54	0.234205	0.121499	no
		30	55	0.00140173	0.992709	no
		30	56	-0.0125056	0.935019	no
		30	57	0.453761	0.00174414	**
		30	58	-0.0345153	0.821911	no
		30	59	-0.0776365	0.612217	no
		30	60	-0.178303	0.241255	no
		30	61	0.680055	2.77401e-07	***
		30	62	0.341316	0.0217575	*
		30	63	0.332469	0.0256539	*
		30	64	-0.11195	0.464072	no
		30	65	0.303772	0.0424949	*
		30	66	-0.492872	0.000582409	***
		30	67	0.160226	0.293079	no
		30	68	0.379529	0.0101313	*
		31	31	1	0	***
		31	32	0.242735	0.108136	no
		31	33	0.0431755	0.778242	no
		31	34	0.216477	0.153204	no
		31	35	0.277037	0.0654207	no
		31	36	0.311755	0.0370932	*
		31	37	0.6184	5.9828e-06	***
		31	38	0.170201	0.263654	no
		31	39	-0.138084	0.36569	no
		31	40	0.20732	0.171778	no
		31	41	0.246789	0.102193	no
		31	42	-0.0243445	0.873877	no
		31	43	0.533989	0.000158216	***
		31	44	0.345642	0.0200411	*
		31	45	0.294754	0.0493519	*
		31	46	0.854521	8.21597e-14	***
		31	47	0.535096	0.000152403	***
		31	48	0.283399	0.0592297	no
		31	49	0.225992	0.135508	no
		31	50	-0.396455	0.00701498	**
		31	51	-0.22704	0.133656	no
		31	52	-0.646238	1.62771e-06	***
		31	53	0.52632	0.000204335	***
		31	54	0.876387	3.11139e-15	***
		31	55	-0.567088	4.87156e-05	***
		31	56	0.37129	0.0120362	*
		31	57	0.303088	0.0429862	*
		31	58	0.75865	1.5633e-09	***
		31	59	-0.496768	0.000518344	***
		31	60	0.708847	5.06695e-08	***
		31	61	0.116994	0.44405	no
		31	62	0.639383	2.26998e-06	***
		31	63	0.0741545	0.628306	no
		31	64	0.184721	0.224455	no
		31	65	0.256077	0.0895237	no
		31	66	-0.190692	0.209568	no
		31	67	0.730292	1.24415e-08	***
		31	68	0.560917	6.12614e-05	***
		32	32	1	0	***
		32	33	0.730316	1.24215e-08	***
		32	34	0.853848	9.00946e-14	***
		32	35	0.464324	0.00131344	**
		32	36	0.796003	6.32237e-11	***
		32	37	0.592904	1.7739e-05	***
		32	38	0.862409	2.69142e-14	***
		32	39	-0.320206	0.0320025	*
		32	40	0.484039	0.000754715	***
		32	41	0.782762	2.11727e-10	***
		32	42	-0.298916	0.046084	*
		32	43	0.64415	1.80287e-06	***
		32	44	0.912635	2.59594e-18	***
		32	45	0.888967	3.52654e-16	***
		32	46	0.149104	0.328295	no
		32	47	-0.515079	0.000294083	***
		32	48	0.815135	9.34545e-12	***
		32	49	-0.0894671	0.558918	no
		32	50	-0.0770273	0.615019	no
		32	51	-0.559914	6.35597e-05	***
		32	52	-0.214021	0.158035	no
		32	53	0.414348	0.00465876	**
		32	54	0.27415	0.068395	no
		32	55	-0.0975648	0.52374	no
		32	56	-0.240047	0.11222	no
		32	57	0.783035	2.06687e-10	***
		32	58	-0.0481448	0.753476	no
		32	59	0.130736	0.391992	no
		32	60	-0.249991	0.0976783	no
		32	61	0.516623	0.00027995	***
		32	62	0.573238	3.85902e-05	***
		32	63	0.643404	1.86955e-06	***
		32	64	-0.154749	0.310101	no
		32	65	0.294652	0.0494341	*
		32	66	-0.72688	1.56929e-08	***
		32	67	0.314562	0.0353336	*
		32	68	0.705702	6.16112e-08	***
		33	33	1	0	***
		33	34	0.888391	3.9179e-16	***
		33	35	0.351314	0.0179646	*
		33	36	0.605705	1.04001e-05	***
		33	37	0.323615	0.0301197	*
		33	38	0.679961	2.78867e-07	***
		33	39	-0.192953	0.204114	no
		33	40	0.5786	3.13757e-05	***
		33	41	0.730497	1.22679e-08	***
		33	42	-0.421698	0.0039125	**
		33	43	0.320586	0.0317881	*
		33	44	0.812501	1.23161e-11	***
		33	45	0.748089	3.49419e-09	***
		33	46	-0.0463708	0.762291	no
		33	47	-0.574348	3.69828e-05	***
		33	48	0.72917	1.34343e-08	***
		33	49	0.160731	0.291539	no
		33	50	0.176442	0.246284	no
		33	51	-0.590372	1.96619e-05	***
		33	52	0.0685087	0.654757	no
		33	53	0.185566	0.222306	no
		33	54	0.0898391	0.557278	no
		33	55	0.0658263	0.667475	no
		33	56	-0.246984	0.101913	no
		33	57	0.519773	0.000252999	***
		33	58	-0.0968217	0.526922	no
		33	59	0.0839327	0.58358	no
		33	60	-0.256666	0.0887634	no
		33	61	0.372074	0.0118426	*
		33	62	0.444596	0.00221475	**
		33	63	0.286612	0.056287	no
		33	64	-0.362842	0.0142997	*
		33	65	0.39342	0.00750329	**
		33	66	-0.574234	3.71455e-05	***
		33	67	0.164922	0.278973	no
		33	68	0.461989	0.00139953	**
		34	34	1	0	***
		34	35	0.423772	0.00372189	**
		34	36	0.679868	2.80308e-07	***
		34	37	0.422057	0.00387889	**
		34	38	0.78315	2.04608e-10	***
		34	39	-0.11106	0.467654	no
		34	40	0.74324	4.98961e-09	***
		34	41	0.685798	2.00678e-07	***
		34	42	-0.216994	0.152201	no
		34	43	0.62123	5.27143e-06	***
		34	44	0.947508	6.46741e-23	***
		34	45	0.925767	8.94014e-20	***
		34	46	0.00875898	0.954462	no
		34	47	-0.530073	0.000180431	***
		34	48	0.875403	3.65218e-15	***
		34	49	0.208282	0.169754	no
		34	50	0.130318	0.393524	no
		34	51	-0.469785	0.00113027	**
		34	52	-0.148905	0.328948	no
		34	53	0.239045	0.113773	no
		34	54	0.191837	0.206793	no
		34	55	-0.0363738	0.81249	no
		34	56	-0.0924968	0.545628	no
		34	57	0.59365	1.7206e-05	***
		34	58	-0.0823772	0.590599	no
		34	59	-0.033801	0.825539	no
		34	60	-0.28228	0.0602841	no
		34	61	0.633601	2.98627e-06	***
		34	62	0.499674	0.000474749	***
		34	63	0.392092	0.00772593	**
		34	64	-0.156479	0.304657	no
		34	65	0.521668	0.000237934	***
		34	66	-0.68266	2.39733e-07	***
		34	67	0.264446	0.0791838	no
		34	68	0.515796	0.000287447	***
		35	35	1	0	***
		35	36	0.463836	0.00133105	**
		35	37	0.237756	0.115793	no
		35	38	0.247843	0.10069	no
		35	39	-0.275384	0.0671109	no
		35	40	0.179299	0.238594	no
		35	41	0.29202	0.0515985	no
		35	42	-0.142633	0.349954	no
		35	43	0.275046	0.0674605	no
		35	44	0.408882	0.00529154	**
		35	45	0.3218	0.0311106	*
		35	46	0.0535404	0.726861	no
		35	47	-0.296956	0.0476001	*
		35	48	0.225615	0.136179	no
		35	49	0.321966	0.0310188	*
		35	50	-0.21701	0.152169	no
		35	51	-0.297495	0.047179	*
		35	52	-0.0394291	0.797059	no
		35	53	0.325432	0.029154	*
		35	54	0.173806	0.253522	no
		35	55	-0.189012	0.213686	no
		35	56	-0.131902	0.387748	no
		35	57	0.406963	0.0055308	**
		35	58	0.00325901	0.983049	no
		35	59	-0.0166173	0.913724	no
		35	60	-0.153406	0.314373	no
		35	61	0.171446	0.260126	no
		35	62	0.295641	0.0486399	*
		35	63	0.303546	0.0426568	*
		35	64	-0.107781	0.480978	no
		35	65	0.197989	0.192327	no
		35	66	-0.515795	0.00028745	***
		35	67	0.295357	0.048867	*
		35	68	0.429917	0.00320397	**
		36	36	1	0	***
		36	37	0.481296	0.000816831	***
		36	38	0.61967	5.65334e-06	***
		36	39	-0.448445	0.00200495	**
		36	40	0.507202	0.000376751	***
		36	41	0.761169	1.28264e-09	***
		36	42	-8.04618e-05	0.999581	no
		36	43	0.507375	0.000374739	***
		36	44	0.745967	4.08774e-09	***
		36	45	0.604741	1.08358e-05	***
		36	46	0.231563	0.125882	no
		36	47	-0.40637	0.00560665	**
		36	48	0.513506	0.000309148	***
		36	49	0.146641	0.336438	no
		36	50	-0.503436	0.00042323	***
		36	51	-0.356414	0.0162555	*
		36	52	-0.280992	0.0615144	no
		36	53	0.582178	2.7274e-05	***
		36	54	0.297617	0.0470841	*
		36	55	-0.343716	0.0207907	*
		36	56	-0.178184	0.241574	no
		36	57	0.923229	1.79543e-19	***
		36	58	-0.0389662	0.799392	no
		36	59	0.0825624	0.589761	no
		36	60	-0.250771	0.0966019	no
		36	61	0.438024	0.00261816	**
		36	62	0.762733	1.13296e-09	***
		36	63	0.720401	2.41619e-08	***
		36	64	0.167239	0.27218	no
		36	65	0.53462	0.000154877	***
		36	66	-0.850064	1.49993e-13	***
		36	67	0.542874	0.00011672	***
		36	68	0.83067	1.67075e-12	***
		37	37	1	0	***
		37	38	0.633338	3.02336e-06	***
		37	39	-0.23014	0.128289	no
		37	40	0.202873	0.181364	no
		37	41	0.68838	1.73084e-07	***
		37	42	-0.305282	0.0414268	*
		37	43	0.53402	0.000158047	***
		37	44	0.59129	1.89437e-05	***
		37	45	0.564788	5.30876e-05	***
		37	46	0.712955	3.91002e-08	***
		37	47	0.167678	0.270904	no
		37	48	0.549897	9.12168e-05	***
		37	49	-0.184052	0.226169	no
		37	50	-0.442654	0.00232783	**
		37	51	-0.558371	6.72473e-05	***
		37	52	-0.638922	2.32064e-06	***
		37	53	0.672486	4.20457e-07	***
		37	54	0.599918	1.32771e-05	***
		37	55	-0.56041	6.24131e-05	***
		37	56	0.162855	0.285124	no
		37	57	0.561736	5.94425e-05	***
		37	58	0.672004	4.31546e-07	***
		37	59	-0.415635	0.00451973	**
		37	60	0.422241	0.00386183	**
		37	61	0.239189	0.113549	no
		37	62	0.661532	7.51701e-07	***
		37	63	0.517233	0.000274534	***
		37	64	-0.0343988	0.822503	no
		37	65	0.155074	0.309076	no
		37	66	-0.484058	0.000754311	***
		37	67	0.730025	1.26712e-08	***
		37	68	0.78104	2.46248e-10	***
		38	38	1	0	***
		38	39	-0.172196	0.258014	no
		38	40	0.484926	0.00073556	***
		38	41	0.845971	2.56368e-13	***
		38	42	-0.229482	0.129416	no
		38	43	0.604729	1.0841e-05	***
		38	44	0.844437	3.12136e-13	***
		38	45	0.862438	2.68026e-14	***
		38	46	0.196129	0.196622	no
		38	47	-0.402616	0.00610791	**
		38	48	0.834771	1.0301e-12	***
		38	49	-0.249502	0.0983582	no
		38	50	0.0176211	0.908534	no
		38	51	-0.472056	0.00106106	**
		38	52	-0.277002	0.0654565	no
		38	53	0.315209	0.0349377	*
		38	54	0.294972	0.0491759	*
		38	55	-0.13732	0.368377	no
		38	56	-0.125059	0.413054	no
		38	57	0.703958	6.85877e-08	***
		38	58	-0.0245905	0.872613	no
		38	59	0.0478508	0.754935	no
		38	60	-0.177848	0.242479	no
		38	61	0.559001	6.57184e-05	***
		38	62	0.436572	0.00271554	**
		38	63	0.610194	8.57669e-06	***
		38	64	-0.0696247	0.649493	no
		38	65	0.247578	0.101066	no
		38	66	-0.584905	2.44831e-05	***
		38	67	0.228396	0.131289	no
		38	68	0.600126	1.31622e-05	***
		39	39	1	0	***
		39	40	0.0982459	0.520832	no
		39	41	-0.294968	0.0491792	*
		39	42	0.35378	0.0171203	*
		39	43	0.0997398	0.514481	no
		39	44	-0.192331	0.205604	no
		39	45	-0.0750799	0.624013	no
		39	46	-0.146253	0.337732	no
		39	47	0.248525	0.0997256	no
		39	48	0.0959164	0.530811	no
		39	49	0.180991	0.234119	no
		39	50	0.272673	0.0699578	no
		39	51	0.467826	0.00119319	**
		39	52	0.0238234	0.876556	no
		39	53	-0.406571	0.00558078	**
		39	54	-0.0522345	0.733275	no
		39	55	0.197094	0.194385	no
		39	56	0.6683	5.2647e-07	***
		39	57	-0.451232	0.00186421	**
		39	58	-0.0443453	0.772391	no
		39	59	-0.164178	0.281176	no
		39	60	0.102629	0.502311	no
		39	61	0.356077	0.0163642	*
		39	62	-0.361772	0.0146107	*
		39	63	-0.26843	0.0746041	no
		39	64	0.130932	0.391277	no
		39	65	0.190292	0.210542	no
		39	66	0.404447	0.00585866	**
		39	67	-0.248532	0.0997157	no
		39	68	-0.501027	0.000455608	***
		40	40	1	0	***
		40	41	0.455829	0.00165111	**
		40	42	0.28317	0.059445	no
		40	43	0.5884	2.12906e-05	***
		40	44	0.65811	8.96935e-07	***
		40	45	0.630897	3.38837e-06	***
		40	46	0.00673393	0.964983	no
		40	47	-0.22842	0.131248	no
		40	48	0.667395	5.52443e-07	***
		40	49	0.289724	0.0535494	no
		40	50	0.00210694	0.989041	no
		40	51	0.0713087	0.641584	no
		40	52	-0.320156	0.0320309	*
		40	53	0.0103984	0.94595	no
		40	54	0.175324	0.249336	no
		40	55	-0.232707	0.12397	no
		40	56	0.309919	0.038283	*
		40	57	0.396376	0.00702738	**
		40	58	-0.0393285	0.797566	no
		40	59	-0.321353	0.0313583	*
		40	60	-0.194139	0.201294	no
		40	61	0.71503	3.4244e-08	***
		40	62	0.367733	0.0129487	*
		40	63	0.135783	0.37381	no
		40	64	0.202634	0.18189	no
		40	65	0.758511	1.58037e-09	***
		40	66	-0.46519	0.00128275	**
		40	67	0.233664	0.122388	no
		40	68	0.261696	0.082473	no
		41	41	1	0	***
		41	42	-0.224895	0.137466	no
		41	43	0.485738	0.000718402	***
		41	44	0.75631	1.87482e-09	***
		41	45	0.680787	2.66295e-07	***
		41	46	0.374171	0.0113381	*
		41	47	-0.274253	0.0682878	no
		41	48	0.708181	5.2824e-08	***
		41	49	-0.18715	0.218314	no
		41	50	-0.299152	0.0459041	*
		41	51	-0.495784	0.000533898	***
		41	52	-0.324276	0.0297655	*
		41	53	0.472363	0.00105201	**
		41	54	0.382134	0.00958559	**
		41	55	-0.326503	0.0285975	*
		41	56	-0.0855375	0.576379	no
		41	57	0.787481	1.3898e-10	***
		41	58	0.159293	0.295933	no
		41	59	-0.0394057	0.797177	no
		41	60	-0.0162904	0.915415	no
		41	61	0.412026	0.00491896	**
		41	62	0.632824	3.09698e-06	***
		41	63	0.622465	4.98621e-06	***
		41	64	-0.0211349	0.890396	no
		41	65	0.360062	0.0151193	*
		41	66	-0.61449	7.11191e-06	***
		41	67	0.445169	0.00218238	**
		41	68	0.757971	1.64833e-09	***
		42	42	1	0	***
		42	43	0.171374	0.26033	no
		42	44	-0.266803	0.0764479	no
		42	45	-0.238009	0.115394	no
		42	46	-0.027796	0.856172	no
		42	47	0.33312	0.0253489	*
		42	48	-0.146517	0.336853	no
		42	49	0.0913254	0.550749	no
		42	50	-0.32349	0.0301872	*
		42	51	0.872495	5.81893e-15	***
		42	52	-0.249407	0.0984901	no
		42	53	-0.17891	0.23963	no
		42	54	-0.00586968	0.969475	no
		42	55	-0.199582	0.188702	no
		42	56	0.551507	8.61383e-05	***
		42	57	-0.0353469	0.817693	no
		42	58	-0.163523	0.283126	no
		42	59	-0.195191	0.198816	no
		42	60	-0.0792676	0.604741	no
		42	61	0.398727	0.00666771	**
		42	62	-0.102551	0.502637	no
		42	63	0.0756874	0.621201	no
		42	64	0.902136	2.67509e-17	***
		42	65	0.455805	0.00165214	**
		42	66	0.0845088	0.580991	no
		42	67	0.0475001	0.756676	no
		42	68	-0.220413	0.145688	no
		43	43	1	0	***
		43	44	0.69378	1.264e-07	***
		43	45	0.73985	6.37065e-09	***
[truncated: 348 more rows]
