# Supplementary material for: Identification, characterization, and expression profiling of the putative U-box E3 ubiquitin ligase gene family in Sorghum bicolor
Source: Front Microbiol. 2022 Sep 15;13:942302. doi: 10.3389/fmicb.2022.942302 (PMC9520534; doi:10.3389/fmicb.2022.942302)
Supplement: Supplementary file 1 [file Data_Sheet_1.ZIP › Supplementary Material/Table S7.xlsx]

## Sheet: G.1
Table S7. Primer information table
	Forward primer	Reverse primer	Length	Tm	Dg
SbPUB17	GAGGAAGATCAGCATGTACCG	GACGACGAAAATTTCCCCG	21/19	58.83/57.60	-22.01/-20.61
SbPUB18	CCATCCCCACTAAACCAGC	ATGGCCATTGGAGTTGGAA	19/19	58.39/57.49	-20.63/-20.01
SbPUB21	GGCAGACTTATGAGCGTATTTG	TCAAGGCCTTAACACAGTAGTT	22/22	58.11/57.9	-22.22/-21.67
SbPUB25	GGAGCAAGTCCAAGCTATCTTA	CTTGGTTGTTTTGGAGAGTAGC	22/22	58.18/58.09	-21.92/-22.08
SbPUB26	AGTAAGTTGCAGGTGCTCTAAT	CGTGAAAAGTTGAAAACACACG	22/22	58.04/58.10	-21.77/-22.46
SbPUB62	CGGAGATACCCATGCTGAG	CATCAGGTCAAGAGAGATCGG	19/21	57.67/58.21	-20.44/-21.65
SbPUB7	TAATGAGCGACCCAGTTATTGT	GAGTTATGAGGCTACGTAGGAC	22/22	58.11/58.09	-21.86/-22.09
SbEIF4a	AGGATTGGCACCAGAAGGGT	CACATCAAGCCCCTTGCAGA	20/20
